# Supplementary material for: Structural details of helix-mediated multimerization of the conserved region of TDP-43 C-terminal domain
Source: Nat Commun. 2025 Nov 26;16:10528. doi: 10.1038/s41467-025-65546-w (PMC12658102; doi:10.1038/s41467-025-65546-w)
Supplement: Supplementary file 4 — Source data [file 41467_2025_65546_MOESM4_ESM.xlsx]

## Sheet: Figure 1D
	Residue index	delCalpha pH 6.1, no salt	delCalpha pH 7.0, 150 mM NaCl
	300	0.132	0.102
	301	-0.242	-0.242
	302	-0.187	-0.087
	303	-0.158	-0.128
	304	0.112	0.112
	305	-0.058	-0.098
	306	0.031
	307	-0.26	-0.23
	308	-0.075	-0.015
	309	0.027	0.037
	310	-0.023	0.057
	311	-0.42	-0.43
	312	-0.393	-0.343
	313	0.196	0.206
	314	0.164	0.174
	315	-0.16	-0.07
	316	-0.044	0.066
	317	0.214	0.194
	318	-0.27	-0.25
	319	0.112	0.082
	320	1.39	1.55
	321	1.191	1.271
	322	0.946	0.986
	323	1.328	1.478
	324	1.286	1.336
	325	1.256	1.326
	326	1.093	1.163
	327	1.386	1.436
	328	1.102	1.182
	329	0.928	0.958
	330	0.622	0.732
	331	0.677	0.697
	332	0.528	0.488
	333	0.264
	334	0.266	0.326
	335	0.321	0.321
	336	0.409	0.439
	337	0.415	0.415
	338	0.229	0.329
	339	0.615	0.595
	340	0.257	0.247
	341	0.477	0.567
	342	0.297	0.397
	343	0.042	0.102
	344	-0.016	0.014
	345	-0.111	-0.011
	346	-0.1	0.07
	347	-0.116	-0.076
	348	-0.013	-0.003
	349	0.245
	350	-0.141	-0.111
	351	-0.045	-0.055
	352	-0.335	-0.275
	353	-0.176	-0.226
	354	-0.06	-0.02
	355	-0.009	-0.039
	356	-0.045	0.005
	357	0.037	0.057
	358	-0.099	-0.089
	359	-0.155	-0.145
	360	-0.247	-0.237

## Sheet: Figure 2A
		run1	run2	run3	mean	stdev	Note
	F313A	33.2425	32.6975	34.3324	33.4242	0.832439
	F316A	50.1362	49.5913	52.861	50.8629	1.7518
	S317A	16.0763	14.8774	14.7139	15.2225	0.743891
	I318A	31.6076	35.4223	32.6975	33.2425	1.96488
	N319A	10.1907	10.8992	10.8992	10.663	0.409022
	M322A	26.7575	25.8856	25.8856	26.1762	0.503412
	M323A	32.6975	31.1717	31.3896	31.753	0.825273
	Q327A	3.32425	1.63488	3.81471	2.92461	1.14355
	L330A	55.5858	55.0409	57.7657	56.1308	1.44183
	Q331A	2.7248	2.7248	2.17984	2.54314	0.314632
	S332A	8.39237	8.88283	8.82834	8.70118	0.268822
	S333A	3.37875	3.81471	4.30518	3.83288	0.463482
	W334A	71.0111	71.9589	71.0111	71.327	0.547251	No phase separation was observed at 80 μM, as confirmed by microscopy. This concentration does not represent a true Csat; the actual Csat is higher than 80 μM.
	M336A	25.8311	25.8311	25.8311	25.8311	0
	M337A	25.8311	26.4305	24.8501	25.7039	0.797827
	M339A	21.6349	21.3079	21.9619	21.6349	0.326975
	L340A	24.6322	25.6131	26.703	25.6494	1.0359
	S342A	10.8992	10.8992	11.4441	11.0808	0.314632
	Q343A	7.62943	7.08447	5.3951	6.703	1.16499
		mean	stdev
	WT	15.34	2.41

## Sheet: Figure 2C
					Normalized CSP	Normalized Csat	Error
				F313A	0.4	1.87755	0.181712
				F316A	0.278571	2.85714	0.28475
				S317A	1.17143	0.855102	0.0902301
				I318A	0.357143	1.86735	0.206593
				M322A	0.45	1.93943	0.307879
				M323A	0.192857	2.35262	0.373471
				L330A	0.142857	3.15306	0.305801
				Q331A	1.75	0.17284	0.0213833
				M336A	0.521429	1.91386	0.29972
				M337A	0.592857	1.90444	0.304046
				M339A	0.635714	1.60296	0.251031
				L340A	0.507143	1.9004	0.307349
				S342A	1.09286	0.820996	0.130668
				Q343A	1.18571	0.455556	0.0791761

## Sheet: Figure 2D
	Residue index	310	311	312	313	314	315	316	317	318	319	320	321	322	323	324	325	326	327	328	329	330	331	332	333	334	335	336	337	338	339	340	341	342	343	344	345	346	347	348	349	350
	310	0.07259	0.09634	0.08434	0.07272	0.02725	0.02967	0.05105	0.07533	0.06122	0.04276	0.03594	0.01248	0.02505	0.02346	0.01611	0.00782	0.00549	0.17498	0.02819	0.16484	0.04944	0.20527	0.31246	0.38869	0.46113	0.19471	0.18933	0.14524	0.06231	0.12349	0.09348	0.05717	0.21958	0.38102	0.15851	0.17491	0.27701	0.17435	0.11815	0.1736	0.50549
	311	0.11308	0.51792	0.34398	0.64604	0.06899	0.09245	0.30634	0.14032	0.21074	0.20245	0.2926	0.11678	0.32737	0.27072	0.16882	0.21221	0.40708	0.80347	0.29881	0.93858	1.15649	0.70221	0.54305	0.95214	1.59018	0.27077	0.51726	0.50667	0.18759	0.51124	0.28287	0.1384	0.18785	0.51344	0.266	0.23374	0.27092	0.21416	0.123	0.22748	0.32915
	312	0.25238	0.46213	0.63278	0.417	0.10023	0.09611	0.14828	0.17405	0.13359	0.10543	0.11493	0.07181	0.09985	0.10303	0.09641	0.16328	0.10307	0.22302	0.16931	0.32096	0.18056	0.37929	0.40231	0.39358	0.87491	0.14881	0.44389	0.41932	0.16467	0.33757	0.21491	0.1253	0.23567	0.34041	0.28361	0.24849	0.30463	0.30032	0.16599	0.24914	0.23202
	313	0.17577	0.61176	0.49765	1.21826	0.42014	0.39393	1.23105	0.1928	0.4414	0.15341	0.35648	0.27769	0.64494	0.80774	0.49265	0.55248	0.84473	0.8826	0.5062	1.06999	1.71183	0.83688	0.51059	0.99045	2.34187	0.24057	0.76061	0.71996	0.26222	0.85651	0.37283	0.25181	0.29112	0.38985	0.32667	0.22215	0.21469	0.36019	0.16303	0.21749	0.09159
	314	0.0712	0.19569	0.23013	0.20786	0.1535	0.20328	0.20316	0.07006	0.03662	0.03708	0.04517	0.05483	0.10231	0.03982	0.05788	0.10426	0.06908	0.06039	0.09549	0.1194	0.10968	0.11383	0.13638	0.35254	0.77579	0.04157	0.19468	0.18149	0.0495	0.09123	0.09498	0.04554	0.08905	0.08297	0.09237	0.07751	0.06512	0.06637	0.02627	0.06358	0.06513
	315	0.03665	0.15974	0.20464	0.17388	0.10308	0.17393	0.15514	0.03069	0.04059	0.02799	0.04665	0.0824	0.17882	0.05036	0.05737	0.15915	0.10348	0.08535	0.142	0.15919	0.27372	0.09351	0.12256	0.32363	0.78982	0.05341	0.19318	0.21124	0.05111	0.12131	0.15376	0.05615	0.08941	0.1273	0.11941	0.08467	0.04722	0.0571	0.02552	0.05394	0.06279
	316	0.04954	0.30378	0.44522	0.5646	0.24451	0.33428	0.57081	0.06429	0.21153	0.21575	0.22532	0.26656	0.40516	0.37047	0.4498	0.38474	0.33766	0.53422	0.47357	0.73093	1.17513	0.51536	0.5922	0.97701	2.64229	0.35325	0.72317	0.85694	0.24619	0.6141	0.53324	0.22952	0.17308	0.30264	0.17118	0.11363	0.11511	0.15388	0.1068	0.15591	0.065
	317	0.06034	0.1373	0.29066	0.24567	0.07537	0.05046	0.0947	0.04155	0.04733	0.05876	0.04702	0.0377	0.03995	0.04945	0.0324	0.04805	0.01444	0.09259	0.05366	0.14105	0.06274	0.08618	0.13101	0.1088	0.52873	0.0666	0.20945	0.2024	0.05762	0.09267	0.05062	0.04462	0.05377	0.04716	0.06549	0.05304	0.06647	0.03725	0.01909	0.04287	0.05479
	318	0.04244	0.18454	0.51218	0.48498	0.20745	0.12424	0.45548	0.0323	0.0863	0.16231	0.15596	0.3557	0.61777	0.13788	0.38715	0.83132	0.25605	0.13879	0.28188	0.47691	0.43169	0.19453	0.29447	0.40255	0.69703	0.07798	0.27614	0.24581	0.05092	0.10906	0.11864	0.03236	0.03313	0.0581	0.05201	0.05387	0.06173	0.0516	0.01699	0.04774	0.0438
	319	0.02112	0.17436	0.11404	0.33413	0.04325	0.05587	0.28826	0.03456	0.09066	0.13003	0.08195	0.16203	0.39443	0.10734	0.00886	0.17249	0.03929	0.11375	0.01068	0.07916	0.19311	0.04285	0.03474	0.0365	0.41817	0.01595	0.14724	0.16089	0.08747	0.17027	0.10204	0.05956	0.10289	0.19559	0.06682	0.11499	0.11856	0.09829	0.0315	0.03667	0.0397
	320	0.01283	0.15851	0.06833	0.23027	0.03042	0.04171	0.30183	0.02086	0.19006	0.17525	0.06047	0.22588	0.47569	0.20532	0.02699	0.16779	0.25844	0.31038	0.02544	0.05717	0.23256	0.04401	0.00289	0.01563	0.47383	0.0151	0.0634	0.1544	0.04877	0.08515	0.07974	0.04727	0.0364	0.04026	0.08734	0.12555	0.07914	0.06643	0.02823	0.03992	0.02639
	321	0.02041	0.2554	0.1064	0.46146	0.0964	0.15326	0.85789	0.08466	0.31555	0.12388	0.05355	0.27982	0.65736	0.34899	0.08908	0.3774	0.38328	0.24078	0.07686	0.14052	0.2997	0.03024	0.01395	0.04521	0.59326	0.02329	0.13157	0.1493	0.05396	0.17174	0.16579	0.10348	0.0522	0.13152	0.10356	0.06874	0.07088	0.0431	0.0222	0.0289	0.01584
	322	0.0429	0.68564	0.49215	1.03643	0.10187	0.20645	1.52235	0.09586	0.24322	0.44504	0.39415	1.05235	2.53979	0.42574	0.27466	1.41139	1.11221	0.28497	0.28109	1.08944	1.25104	0.11057	0.17626	0.40686	2.4746	0.11844	0.46515	0.43163	0.14128	0.53101	0.46705	0.14031	0.11808	0.25491	0.1389	0.07924	0.05076	0.05454	0.02095	0.032	0.03119
	323	0.04262	0.37246	0.18508	0.49949	0.18442	0.17688	0.67559	0.02013	0.09548	0.06613	0.05399	0.08782	0.30269	0.09881	0.07041	0.74783	0.28912	0.2647	0.36344	0.77543	0.8542	0.26703	0.2043	0.33675	1.42326	0.04433	0.18581	0.2545	0.03067	0.08115	0.15418	0.04789	0.02081	0.03353	0.06398	0.01825	0.02312	0.01528	0.00579	0.03391	0.02299
	324	0.04799	0.41249	0.14143	0.3748	0.05648	0.18908	0.69475	0.04459	0.25097	0.02507	0.00659	0.00774	0.25705	0.32471	0.00306	0.04264	0.33021	0.24759	0.00387	0.05528	0.21886	0.02056	0.00925	0.02066	0.54236	0.0035	0.03422	0.09203	0.01537	0.0792	0.09855	0.03804	0.01571	0.02429	0.0516	0.02971	0.04105	0.02499	0.01428	0.0287	0.01667
	325	0.06135	0.53039	0.11096	0.67946	0.07209	0.1291	1.82781	0.08539	0.42538	0.03205	0.03414	0.15656	0.82863	0.65323	0.11485	0.37813	1.18524	0.29958	0.11989	0.40351	1.0382	0.13578	0.03232	0.2675	1.40984	0.03248	0.19604	0.41358	0.13093	0.67215	0.28811	0.05643	0.03962	0.05066	0.02777	0.02383	0.03365	0.0228	0.0143	0.02491	0.01802
	326	0.02359	0.25925	0.09677	1.3981	0.10676	0.18605	1.38425	0.03156	0.40479	0.06244	0.0924	0.19025	0.70037	0.29089	0.19252	0.81534	1.7031	0.23212	0.19743	1.03968	2.31413	0.09816	0.02094	0.58264	1.36757	0.06154	0.19458	0.41397	0.0873	0.38611	0.19478	0.03563	0.05015	0.03805	0.03839	0.0154	0.00862	0.01475	0.00425	0.01297	0.00476
	327	0.23318	0.76212	0.30149	1.18425	0.11987	0.0917	0.97605	0.14878	0.19095	0.02952	0.03448	0.11267	0.24674	0.2324	0.18257	0.27611	0.39461	0.48455	0.09324	0.67307	0.86492	0.1596	0.1899	0.27221	0.64113	0.02558	0.15886	0.26562	0.03911	0.09651	0.09745	0.06053	0.06367	0.06084	0.16836	0.09358	0.06151	0.05258	0.01337	0.03696	0.02336
	328	0.17908	0.57511	0.25719	0.53062	0.07812	0.10374	0.97861	0.10887	0.23919	0.02784	0.00232	0.00207	0.27688	0.33307	0.00237	0.01505	0.19761	0.08488	0.00866	0.05092	0.18455	0.11552	0.01591	0.06932	0.50545	0.01611	0.06833	0.23449	0.16028	0.49208	0.11114	0.02499	0.03942	0.05743	0.03337	0.02651	0.04461	0.02256	0.00956	0.03138	0.01321
	329	0.11049	0.70732	0.84846	1.52049	0.06003	0.13622	0.99283	0.1188	0.45066	0.13106	0.03146	0.08238	0.54106	0.56698	0.11837	0.41484	1.13312	0.57702	0.17206	0.72057	1.54322	0.13724	0.0846	0.5621	1.08755	0.02309	0.22501	0.54484	0.1729	0.69221	0.14999	0.06284	0.04029	0.07079	0.13938	0.01882	0.03068	0.06295	0.01116	0.02433	0.00929
	330	0.10944	0.39074	0.27682	2.30846	0.08822	0.20559	1.46393	0.14897	0.56954	0.07477	0.03667	0.2783	1.05817	0.70788	0.11534	0.65898	1.84325	0.94811	0.21345	1.02729	2.78817	0.14253	0.12181	0.79079	1.30969	0.03435	0.16465	0.58745	0.09406	0.3662	0.2706	0.1941	0.16505	0.10857	0.14944	0.15659	0.08216	0.06958	0.05604	0.17114	0.0287
	331	0.32565	0.68072	0.55827	1.04937	0.1209	0.11595	0.90395	0.16165	0.09872	0.03922	0.01802	0.01268	0.25996	0.14492	0.01472	0.19687	0.08429	0.14746	0.11328	0.14332	0.08395	0.02542	0.04096	0.07909	0.31165	0.01238	0.10543	0.23998	0.04865	0.11927	0.09949	0.04809	0.07358	0.07187	0.12452	0.10896	0.13943	0.0438	0.02465	0.06535	0.04241
	332	0.36372	0.68325	0.77678	0.51582	0.09657	0.08696	0.58914	0.164	0.11712	0.03342	0.01214	0.00597	0.30871	0.21326	0.00636	0.01642	0.0319	0.08286	0.01632	0.24218	0.1299	0.04996	0.03993	0.17565	0.63677	0.01396	0.11043	0.17983	0.07086	0.19175	0.13051	0.05354	0.03474	0.07417	0.09825	0.04028	0.06468	0.05349	0.0172	0.04606	0.03084
	333	0.1872	0.78794	0.68128	0.81516	0.0575	0.05221	0.25224	0.11968	0.16974	0.12573	0.0438	0.11774	0.56413	0.13213	0.05174	0.45266	0.66037	0.21847	0.17752	0.88484	0.77675	0.07831	0.31824	0.31052	1.053	0.0213	0.15263	0.28164	0.08683	0.19824	0.10873	0.07451	0.06596	0.12851	0.19201	0.11297	0.12986	0.1195	0.05099	0.07449	0.04262
	334	0.23049	0.77619	0.65753	1.35291	0.31468	0.48037	2.37204	0.37101	0.82358	0.30782	0.16947	0.41119	2.60283	0.91398	0.15331	1.25892	1.65239	0.44528	0.16332	0.79723	0.85105	0.27774	0.23627	0.47621	1.67417	0.2197	0.80147	1.60779	0.75235	1.03634	0.55345	0.31814	0.4557	0.69691	0.59834	0.5902	0.40838	0.25241	0.31764	0.67471	0.13301
	335	0.09989	0.2186	0.09599	0.33349	0.10377	0.08744	0.23083	0.03807	0.02937	0.01506	0.01436	0.0187	0.08303	0.03622	0.01163	0.04372	0.07195	0.09101	0.03087	0.06151	0.08857	0.0326	0.04683	0.05137	0.26822	0.01027	0.04924	0.12827	0.13303	0.16439	0.07736	0.09182	0.09531	0.1575	0.08842	0.04723	0.09962	0.0334	0.01291	0.03523	0.0151
	336	0.27595	0.79713	0.32274	0.43352	0.15994	0.13362	0.4638	0.16022	0.15281	0.09131	0.06565	0.1815	0.50285	0.15914	0.07618	0.29261	0.20041	0.179	0.09461	0.33768	0.3929	0.10612	0.14168	0.30691	1.32099	0.10785	0.21575	0.31055	0.14662	0.36526	0.20925	0.14369	0.17763	0.3469	0.13407	0.10393	0.16497	0.07917	0.03953	0.10418	0.03351
	337	0.12011	0.51643	0.31534	1.00339	0.29867	0.22821	0.6176	0.32234	0.16583	0.10656	0.1217	0.17438	0.69966	0.30272	0.07359	0.27615	0.38389	0.34847	0.06661	0.26789	0.81356	0.24654	0.13079	0.2462	1.52152	0.11165	0.28283	0.64916	0.17663	0.27635	0.29882	0.13534	0.09884	0.26199	0.19114	0.07761	0.14826	0.14407	0.03305	0.07171	0.03226
	338	0.04411	0.1581	0.15296	0.28728	0.13279	0.07803	0.242	0.11871	0.10923	0.05608	0.04908	0.04719	0.18186	0.11018	0.03982	0.05347	0.04288	0.11281	0.01583	0.04807	0.12376	0.04463	0.02933	0.06135	0.5085	0.03379	0.08768	0.36426	0.1742	0.18957	0.19204	0.11059	0.07135	0.05988	0.1116	0.03758	0.03661	0.02458	0.01187	0.03459	0.02036
	339	0.09765	0.38132	0.31231	0.55459	0.22195	0.19761	0.41506	0.16678	0.25501	0.12437	0.14331	0.10999	0.37611	0.32176	0.11258	0.17617	0.19864	0.27954	0.07393	0.13907	0.32954	0.17306	0.09744	0.14873	0.74014	0.07492	0.20125	0.22308	0.10812	0.31564	0.14952	0.11495	0.12879	0.0888	0.22106	0.13838	0.08558	0.044	0.03392	0.0816	0.04012
	340	0.03862	0.26744	0.20659	0.36767	0.08497	0.08232	0.25418	0.12757	0.17813	0.12824	0.0896	0.20245	0.52792	0.16642	0.07617	0.15538	0.1143	0.23694	0.05818	0.0547	0.3172	0.09518	0.0561	0.10433	0.77704	0.05413	0.15392	0.16648	0.09745	0.37065	0.17951	0.07272	0.08869	0.21989	0.19732	0.05963	0.05989	0.03997	0.01487	0.04192	0.02451
	341	0.02156	0.11475	0.08479	0.17633	0.08302	0.08523	0.15663	0.10588	0.0716	0.06561	0.06618	0.04782	0.13201	0.07422	0.04268	0.03696	0.01571	0.07476	0.03541	0.01884	0.19125	0.06874	0.02628	0.0988	0.87421	0.02162	0.06128	0.17951	0.09292	0.13591	0.11399	0.02659	0.03388	0.10498	0.09052	0.05529	0.06464	0.01581	0.00964	0.02994	0.02011
	342	0.04474	0.10625	0.09048	0.18289	0.13331	0.09932	0.1314	0.12932	0.1202	0.07091	0.04238	0.03682	0.08028	0.04034	0.01189	0.01632	0.00769	0.05428	0.01781	0.03503	0.04807	0.04419	0.02164	0.0617	0.44433	0.04468	0.08189	0.09043	0.06725	0.1182	0.10225	0.03494	0.03146	0.0936	0.11713	0.06687	0.03796	0.02812	0.0136	0.03901	0.03929
	343	0.07061	0.13834	0.18261	0.27487	0.09047	0.04571	0.13314	0.06404	0.0966	0.09312	0.08166	0.10115	0.14136	0.04311	0.04164	0.06647	0.01819	0.0364	0.03488	0.03835	0.07502	0.044	0.02799	0.06229	0.24758	0.06547	0.08548	0.08881	0.02301	0.06686	0.07836	0.03968	0.0582	0.18226	0.10181	0.09188	0.09943	0.06094	0.02712	0.05144	0.03819
	344	0.11347	0.37787	0.21505	0.38149	0.13704	0.06227	0.17277	0.08311	0.12468	0.12449	0.05987	0.07544	0.13232	0.02104	0.04871	0.04554	0.01119	0.09643	0.03267	0.01369	0.15538	0.13796	0.03799	0.04645	0.59873	0.04088	0.07575	0.08008	0.03956	0.09492	0.08874	0.03189	0.03533	0.08172	0.07544	0.07558	0.15293	0.06098	0.0176	0.03747	0.02559
	345	0.146	0.23199	0.15891	0.15988	0.08877	0.09026	0.17488	0.12589	0.0992	0.07294	0.05188	0.05967	0.07203	0.02037	0.0277	0.03705	0.00678	0.03835	0.02263	0.01166	0.03248	0.10963	0.02791	0.05097	0.62061	0.05739	0.08254	0.08597	0.05502	0.09751	0.08033	0.0269	0.02813	0.07673	0.07431	0.05754	0.06798	0.03268	0.01752	0.05899	0.04766
	346	0.18281	0.17297	0.22286	0.23267	0.03678	0.0461	0.08106	0.10816	0.09926	0.08568	0.03495	0.02469	0.04611	0.01477	0.02361	0.01321	0.00318	0.04085	0.01908	0.00982	0.01688	0.06587	0.02883	0.03797	0.19617	0.02178	0.06846	0.0633	0.03131	0.06013	0.05347	0.02044	0.02659	0.05024	0.03672	0.04405	0.05835	0.05122	0.02728	0.05202	0.04892
	347	0.11124	0.10986	0.11702	0.1078	0.02526	0.0426	0.07206	0.06386	0.04735	0.04723	0.03143	0.02615	0.02895	0.01512	0.02445	0.01989	0.00606	0.03016	0.01959	0.01076	0.01516	0.06384	0.033	0.02471	0.14583	0.01872	0.05187	0.06048	0.0209	0.04037	0.04172	0.01044	0.02344	0.04091	0.03228	0.03355	0.03477	0.02347	0.01032	0.03234	0.03424
	348	0.07478	0.07927	0.07486	0.08398	0.01621	0.03461	0.05637	0.02406	0.02834	0.02773	0.0217	0.01979	0.02008	0.00578	0.01108	0.00675	0.00288	0.00972	0.01037	0.0045	0.00799	0.03983	0.01597	0.01363	0.15521	0.01401	0.02485	0.0271	0.01129	0.02482	0.02833	0.00812	0.02182	0.0209	0.0158	0.01422	0.01731	0.0115	0.0052	0.01439	0.01141
	349	0.11032	0.16174	0.10707	0.1307	0.03711	0.07238	0.12893	0.06369	0.06128	0.05876	0.05036	0.06261	0.09111	0.04546	0.02094	0.02354	0.01687	0.03278	0.03449	0.01555	0.03437	0.10133	0.05077	0.05759	0.27491	0.04181	0.05761	0.0595	0.02255	0.05293	0.04197	0.017	0.03517	0.04791	0.02753	0.03063	0.04549	0.02283	0.01041	0.02264	0.0147
	350	0.29573	0.19431	0.11877	0.07873	0.02718	0.03681	0.0455	0.05977	0.03826	0.05634	0.03303	0.0259	0.03459	0.02276	0.01422	0.01048	0.0046	0.02746	0.01856	0.00807	0.00833	0.05908	0.04964	0.03793	0.08646	0.03112	0.03331	0.02734	0.01784	0.03242	0.02283	0.01323	0.04341	0.05556	0.01931	0.02075	0.03718	0.02141	0.0104	0.01707	0.01632

## Sheet: Figure 2F
		Residue Index	N_contact Mean	SEM
		310	4.73361	0.339902
		311	14.9074	1.18238
		312	11.6929	1.1947
		313	23.1115	1.83609
		314	4.70535	0.462188
		315	5.332	0.505791
		316	22.6737	1.8918
		317	4.34222	0.313264
		318	7.62205	0.620584
		319	4.05963	0.374091
		320	3.4028	0.364436
		321	5.67564	0.608959
		322	17.606	1.53369
		323	8.95198	0.795399
		324	3.84066	0.497003
		325	11.1399	1.12705
		326	14.5447	1.35097
		327	9.6669	0.852473
		328	4.67117	0.494438
		329	13.3767	1.3115
		330	21.426	1.75993
		331	6.2952	0.516953
		332	5.4095	0.490355
		333	10.748	0.958908
		334	35.4045	2.40632
		335	2.87884	0.296813
		336	8.32624	0.658736
		337	12.1054	1.09328
		338	4.37063	0.435076
		339	10.6325	1.09
		340	6.74542	0.497831
		341	3.24453	0.257078
		342	3.74501	0.311069
		343	6.17057	0.688783
		344	5.15177	0.464752
		345	3.84031	0.414948
		346	4.02099	0.289984
		347	3.12643	0.298243
		348	1.70218	0.212764
		349	3.31869	0.362051
		350	2.41101	0.157642

## Sheet: Figure 2G
				Residue Index	Norm. Csat	Error	N_contact Mean	SEM
				F313A	1.87755	0.181712	23.1115	1.83609
				F316A	2.85714	0.28475	22.6737	1.8918
				S317A	0.855102	0.0902301	4.34222	0.313264
				I318A	1.86735	0.206593	7.62205	0.620584
				M322A	1.93943	0.307879	17.606	1.53369
				M323A	2.35262	0.373471	8.95198	0.795399
				Q327	0.198765	0.077719	9.6669	0.852473
				L330	3.15306	0.305801	21.426	1.75993
				Q331A	0.17284	0.0213833	6.2952	0.516953
				S332A	0.644684	0.102906	5.4095	0.490355
				S333A	0.283984	0.0561881	10.748	0.958908
				G335	0.3961	0.0974	2.87884	0.296813
				M336A	1.91386	0.29972	8.32624	0.658736
				M337A	1.90444	0.304046	12.1054	1.09328
				G338	0.3317	0.0955	4.37063	0.435076
				M339A	1.60296	0.251031	10.6325	1.09
				L340A	1.9004	0.307349	6.74542	0.497831
				S342A	0.820996	0.130668	3.74501	0.311069
				Q343A	0.455556	0.0791761	6.17057	0.688783

## Sheet: Figure 2H
			WT	Q327A	L330A	Q331A	S333A	W334A	L340A	Q343A	A326P
		Mean	1.68727	2.54143	0.352	2.47667	5.275	0.196667	3.16857	2.7375	0.284
		STDEV	0.407384	0.965323	0.134239	1.18645	1.00594	0.188326	1.10131	1.11119	0.086487
		P-value		0.0853	0.0005	0.1802	<0.0001	0.0002	0.0012	0.0157	0.0005
			Individual data points
			WT	Q327A	L330A	Q331A	S333A	W334A	L340A	Q343A	A326P
			1.89	2.47	0.49	2.04	5.91	0.13	2.32	4.39	0.16
			1.25	1.18	0.49	3.47	3.8	0.44	2.78	2.12	0.33
			1.72	3.11	0.2	3.81	5.54	0.43	3.01	2.56	0.23
			2.31	3.51	0.25	1.61	4.79	0.02	3.32	1.07	0.33
			1.52	3.72	0.33	0.78	6.29	0.06	3.72	2.38	0.37
			1.83	2.26		3.15	6.73	0.1	5.22	4.31
			2.4	1.54			4.74		1.81	2.67
			1.71				4.4			2.4
			1.2
			1.23
			1.5

## Sheet: Figure 3A
		Absorbance sedimentation data for WT CTD
		s20,w	107 uM, 3 mm cell	58 uM, 3 mm cell	33 uM, 12 mm cell	17 uM, 12 mm cell
		0	0.0085953	0.0047214	0.0105	0.0054777
		0.0465	1.9432e-14	5.2029e-08	0.0104	0.0804
		0.0931	1.9833e-19	7.125e-16	8.123e-07	0.0002727
		0.1396	2.5683e-15	5.5099e-16	4.2543e-11	5.5976e-07
		0.1862	6.3934e-14	1.621e-18	2.2127e-14	1.1602e-09
		0.2327	1.7301e-13	1.9833e-19	1.4928e-13	3.3251e-12
		0.2793	3.1179e-14	1.9833e-19	4.824e-15	1.2214e-13
		0.3258	1.1465e-13	1.8697e-13	1.9459e-13	1.466e-13
		0.3724	8.0382e-14	4.3224e-14	8.6113e-15	1.747e-13
		0.4189	1.1364e-13	1.9833e-19	1.2161e-13	1.7532e-13
		0.4655	2.0886e-14	1.9833e-19	7.1596e-14	1.4399e-14
		0.512	9.7352e-14	2.6734e-15	9.9085e-14	1.3316e-14
		0.5586	1.1342e-13	1.9833e-19	1.9833e-19	1.324e-13
		0.6051	3.1489e-14	1.9833e-19	4.0648e-14	1.982e-13
		0.6517	1.5861e-13	1.9833e-19	1.9833e-19	3.2251e-17
		0.6982	8.9759e-14	1.1022e-15	1.9833e-19	6.0377e-14
		0.7448	7.1864e-14	1.9833e-19	1.9833e-19	6.3653e-15
		0.7913	7.8096e-14	1.8418e-13	1.571e-18	7.5294e-14
		0.8379	1.6716e-13	1.8104e-13	2.4088e-14	2.3236e-14
		0.8844	2.3548e-14	6.2146e-17	1.9002e-13	6.6496e-13
		0.931	8.3743e-14	4.4188e-17	1.3957e-12	2.0439e-11
		0.9775	4.1935e-14	1.5227e-18	9.5044e-11	5.944e-10
		1.0241	5.4847e-14	3.3716e-17	4.7953e-09	1.5334e-08
		1.0706	3.0717e-14	1.6767e-16	1.7434e-07	3.3197e-07
		1.1171	9.632e-14	1.499e-13	4.4332e-06	5.7627e-06
		1.1637	1.0217e-13	3.1909e-14	7.7366e-05	7.8164e-05
		1.2102	1.8566e-13	3.8347e-13	0.00094028	0.00079632
		1.2568	9.5973e-19	8.4892e-10	0.0077846	0.0060635
		1.3033	5.4513e-14	4.7248e-07	0.0452	0.0338
		1.3499	1.358e-10	7.3643e-05	0.1883	0.1378
		1.3964	1.2727e-06	0.003562	0.5689	0.4079
		1.443	0.000775	0.0596	1.2644	0.8827
		1.4895	0.056	0.3975	2.1268	1.3973
		1.5361	0.7468	1.187	2.7238	1.6232
		1.5826	2.4249	1.8108	2.7286	1.4027
		1.6292	3.3154	1.5777	2.1694	0.9012
		1.6757	2.2085	0.8634	1.368	0.4396
		1.7223	0.8309	0.3275	0.6995	0.1621
		1.7688	0.2503	0.0922	0.2905	0.0467
		1.8154	0.0753	0.0205	0.0986	0.0106
		1.8619	0.0217	0.0037965	0.0276	0.0018835
		1.9085	0.007232	0.00060616	0.0063995	0.00027559
		1.955	0.0030161	8.7075e-05	0.0012513	3.3434e-05
		2.0016	0.0015672	1.1601e-05	0.0002046	3.4638e-06
		2.0481	0.00097146	1.4419e-06	2.8896e-05	3.107e-07
		2.0947	0.00073155	1.7449e-07	3.4971e-06	2.4896e-08
		2.1412	0.00067128	2.0522e-08	3.688e-07	1.8466e-09
		2.1878	0.00078515	2.3913e-09	3.4146e-08	1.2753e-10
		2.2343	0.00097	2.834e-10	2.8133e-09	8.4879e-12
		2.2808	0.0013703	3.4667e-11	2.0864e-10	5.5849e-13
		2.3274	0.0021778	4.3281e-12	1.4107e-11	3.6802e-14
		2.3739	0.0040273	5.7254e-13	8.7861e-13	1.0317e-13
		2.4205	0.0069085	1.2121e-13	5.2356e-14	1.7771e-16
		2.467	0.0125	4.7918e-14	2.8786e-15	1.3315e-17
		2.5136	0.0228	1.9501e-13	1.5019e-16	8.0409e-18
		2.5601	0.0382	1.5061e-13	5.5634e-15	1.1174e-18
		2.6067	0.0641	1.4616e-13	3.8754e-14	1.2298e-13
		2.6532	0.0982	1.5515e-13	1.0181e-13	1.7544e-13
		2.6998	0.1322	1.7755e-13	2.4997e-16	1.7074e-17
		2.7463	0.1968	9.9826e-14	1.3634e-14	1.3421e-14
		2.7929	0.2078	4.7616e-14	1.1907e-13	7.3121e-18
		2.8394	0.2435	2.4847e-14	6.8755e-15	9.9723e-14
		2.886	0.226	8.451e-14	8.3181e-14	1.4199e-18
		2.9325	0.1762	9.7228e-15	1.9833e-19	8.8285e-14
		2.9791	0.1366	6.383e-15	1.6278e-13	1.9833e-19
		3.0256	0.0842	1.6119e-13	3.5284e-14	1.8201e-13
		3.0722	0.0479	1.2012e-13	1.9833e-19	3.311e-14
		3.1187	0.0246	9.5731e-14	1.2613e-13	1.9833e-19
		3.1653	0.0102	8.0076e-14	7.598e-14	1.4929e-13
		3.2118	0.0036967	6.8759e-14	1.951e-14	4.2794e-14
		3.2584	0.0011241	6.0914e-14	1.9833e-19	8.5246e-15
		3.3049	0.00031143	5.6004e-14	1.4077e-13	1.9833e-19
		3.3514	6.8933e-05	5.2431e-14	1.3842e-13	8.7805e-14
		3.398	1.4028e-05	5.0861e-14	6.8989e-14	2.9722e-14
		3.4445	2.3808e-06	5.254e-14	1.1372e-13	7.2366e-15
		3.4911	3.3507e-07	5.8524e-14	1.245e-13	1.9833e-19
		3.5376	4.2971e-08	7.0745e-14	6.2651e-14	1.5137e-13
		3.5842	4.4406e-09	9.1364e-14	1.3689e-13	7.0549e-14
		3.6307	3.9741e-10	1.22e-13	1.6341e-13	2.9682e-14
		3.6773	3.0736e-11	1.6859e-13	7.8987e-14	1.061e-14
		3.7238	2.0582e-12	4.6459e-14	3.529e-14	2.7035e-15
		3.7704	1.0558e-14	6.6167e-14	1.014e-13	1.9833e-19
		3.8169	1.9054e-13	9.6939e-14	9.4772e-14	1.2878e-13
		3.8635	1.3842e-14	1.4687e-13	2.0859e-14	6.388e-14
		3.91	7.1594e-15	7.2566e-14	1.9833e-19	2.8587e-14
		3.9566	4.2749e-17	1.1617e-13	1.9833e-19	1.105e-14
		4.0031	3.9532e-14	1.9104e-13	1.9833e-19	3.2944e-15
		4.0497	4.2203e-19	1.9589e-13	1.9833e-19	5.4505e-16
		4.0962	3.2594e-19	7.8371e-14	1.9833e-19	1.9833e-19
		4.1428	2.6455e-19	1.4e-13	4.6529e-14	1.172e-13
		4.1893	1.7485e-13	2.0495e-14	3.8358e-14	5.3296e-14
		4.2359	1.9833e-19	9.6473e-14	1.696e-13	2.0123e-14
		4.2824	1.9833e-19	1.8688e-13	1.2092e-13	5.3223e-15
		4.329	1.9833e-19	7.5471e-14	8.6193e-14	4.3557e-16
		4.3755	1.7995e-13	1.6654e-13	6.1473e-14	1.9833e-19
		4.4221	1.9833e-19	2.3667e-15	3.2378e-14	9.1398e-16
		4.4686	8.5814e-14	2.2026e-14	2.3239e-14	1.6621e-15
		4.5151	1.9833e-19	5.4767e-14	1.7899e-13	1.2454e-13
		4.5617	5.3391e-14	1.4723e-13	1.3864e-13	4.5238e-14
		4.6082	1.9833e-19	1.0448e-15	1.0833e-13	1.0045e-14
		4.6548	4.4304e-14	3.2178e-14	8.5293e-14	1.9833e-19
		4.7013	1.9833e-19	1.7926e-13	6.7781e-14	2.374e-15
		4.7479	5.3971e-14	3.8185e-14	5.449e-14	8.869e-15
		4.7944	1.9833e-19	1.3635e-13	4.4202e-14	1.4771e-14
		4.841	1.3089e-13	8.6491e-14	3.6444e-14	1.7789e-14
		4.8875	2.958e-14	1.981e-12	3.0357e-14	1.7474e-14
		4.9341	1.9833e-19	8.1251e-12	2.5645e-14	1.4252e-14
		4.9806	1.0017e-13	3.4878e-11	2.2022e-14	9.3593e-15
		5.0272	2.5245e-14	1.573e-10	1.9565e-13	6.6446e-14
		5.0737	1.9833e-19	7.4038e-10	1.7635e-13	1.9833e-19
		5.1203	1.3866e-13	3.6902e-09	1.6078e-13	6.053e-15
		5.1668	5.3358e-14	5.6904e-13	1.4855e-13	5.7961e-14
		5.2134	1.4893e-14	1.0598e-07	1.3921e-13	1.3442e-13
		5.2599	1.9833e-19	6.1542e-07	1.3196e-13	5.6249e-15
		5.3065	1.2935e-13	3.7982e-06	1.2672e-13	5.2866e-15
		5.353	6.4795e-14	2.4214e-05	1.2324e-13	4.4326e-15
		5.3996	3.0362e-14	0.00016418	1.2125e-13	3.6342e-15
		5.4461	1.7518e-13	0.0011627	1.2067e-13	3.3377e-15

## Sheet: Figure 3B Data 58 uM
Source data for Figure 3B	6.14	0.283001	6.141	0.233603	6.141	0.179165	6.14	0.134464	6.143	0.109288	6.142	0.0909195	6.142	0.0695443	6.141	0.0575077	6.14	0.048706	6.142	0.0423502	6.143	0.03188	6.141	0.0259507	6.141	0.0170657	6.141	0.0182664	6.14	0.0155185	6.14	0.0155062	6.14	0.0106647	6.14	0.00983047	6.14	0.00862653	6.142	0.00117083	6.14	0.00707597	6.14	0.00389143	6.14	0.00208252	6.141	-0.0077035	6.141
Noise corrected experimental scans of absorbance (280 nm) as a function	6.141	0.286035	6.143	0.234943	6.145	0.186738	6.141	0.136798	6.146	0.118722	6.143	0.0895515	6.145	0.072209	6.143	0.0644482	6.144	0.050189	6.145	0.0446149	6.148	0.0357832	6.143	0.0246911	6.144	0.0220148	6.143	0.0236069	6.141	0.00875238	6.142	0.00824856	6.142	0.00230703	6.142	0.00867284	6.141	0.00246044	6.144	0.000411455	6.142	0.000618338	6.143	-0.000534208	6.143	-0.000643119	6.144	0.00114559	6.143
of radius (cm) starting from scan 1 (cols B,C)	6.144	0.295884	6.146	0.240577	6.146	0.200839	6.143	0.143238	6.148	0.122691	6.146	0.0917857	6.148	0.0843796	6.145	0.0666809	6.148	0.0465836	6.146	0.0422164	6.15	0.037871	6.145	0.0250238	6.146	0.0298403	6.146	0.020241	6.144	0.0109015	6.143	0.00658055	6.145	0.0067717	6.144	0.0117135	6.145	0.00273357	6.146	0.007537	6.143	-0.00274967	6.145	0.000198468	6.144	0.00876551	6.146	0.00387113	6.146
WT CTD at 58 uM	6.147	0.304777	6.148	0.245046	6.148	0.185408	6.146	0.150972	6.15	0.126379	6.148	0.0961547	6.15	0.0875674	6.148	0.0579514	6.149	0.0584088	6.148	0.0407854	6.152	0.0331296	6.148	0.0288943	6.148	0.0205094	6.148	0.0212101	6.146	0.017227	6.146	0.00961473	6.146	0.0058732	6.146	0.00613902	6.148	0.0039041	6.148	0.00360603	6.145	0.00998301	6.146	0.0102	6.145	-0.000110442	6.148	0.00544016	6.149
	6.148	0.299078	6.15	0.245234	6.151	0.193168	6.148	0.150841	6.153	0.13111	6.15	0.102843	6.153	0.0850985	6.151	0.0738114	6.151	0.0570436	6.15	0.0355732	6.154	0.037345	6.149	0.0419195	6.15	0.0250972	6.15	0.0249979	6.148	0.014196	6.148	0.0132838	6.149	0.00636742	6.148	0.00650805	6.151	0.00946413	6.151	0.00926606	6.146	0.00268451	6.148	0.003269	6.148	0.00596009	6.15	0.00492798	6.151
	6.15	0.304166	6.151	0.252906	6.153	0.197127	6.15	0.156129	6.154	0.132353	6.152	0.105301	6.155	0.0843845	6.152	0.0684977	6.155	0.0486885	6.153	0.0414043	6.157	0.0410772	6.152	0.0333407	6.153	0.0240283	6.151	0.0185701	6.149	0.0144212	6.15	0.00897157	6.151	0.00920226	6.151	0.0155681	6.153	0.00992302	6.153	0.00732495	6.148	0.00505354	6.15	0.00905681	6.15	0.0070479	6.152	0.00458652	6.153
	6.153	0.304197	6.152	0.253493	6.154	0.21257	6.152	0.161188	6.158	0.140501	6.155	0.11286	6.158	0.0945893	6.155	0.0661563	6.158	0.0551934	6.154	0.0457472	6.161	0.040525	6.155	0.0260993	6.155	0.0236143	6.155	0.013815	6.151	0.0242561	6.153	0.0157027	6.153	0.0158611	6.155	0.010713	6.156	0.0103411	6.155	0.00351095	6.151	0.0101136	6.154	0.00533077	6.153	0.00437901	6.153	-0.00194092	6.156
	6.154	0.30004	6.155	0.260751	6.157	0.215102	6.154	0.158803	6.16	0.137041	6.158	0.114764	6.161	0.0931213	6.157	0.0752453	6.159	0.0642333	6.158	0.0502952	6.167	0.0431422	6.158	0.0338041	6.157	0.0284033	6.156	0.0172471	6.153	0.010515	6.155	0.0153887	6.155	0.0108472	6.156	0.00724506	6.158	0.00891388	6.157	0.00739995	6.156	0.00529055	6.155	-0.00122608	6.155	-0.00103499	6.155	-0.000354915	6.158
	6.158	0.309788	6.157	0.26524	6.16	0.213958	6.157	0.172635	6.163	0.138064	6.161	0.112396	6.162	0.0960624	6.159	0.0764011	6.162	0.0655665	6.159	0.0531352	6.17	0.0451213	6.159	0.0322441	6.159	0.0275591	6.158	0.0244198	6.154	0.0143578	6.158	0.0135935	6.156	0.0110792	6.158	0.0140178	6.161	0.0146458	6.158	0.0115158	6.161	0.00339528	6.159	-0.000181247	6.157	0.00185401	6.157	0.00253408	6.159
	6.161	0.30852	6.159	0.268196	6.162	0.212391	6.159	0.171491	6.166	0.148792	6.162	0.114238	6.166	0.0957805	6.161	0.0808931	6.164	0.0703242	6.162	0.0470683	6.172	0.0501308	6.162	0.0369772	6.164	0.02555	6.159	0.0282598	6.158	0.0146058	6.16	0.0155337	6.158	0.00515201	6.16	0.012758	6.162	0.00718698	6.161	0.00484777	6.162	0.00653642	6.16	0.00511893	6.16	0.000610024	6.161	0.00368191	6.162
	6.162	0.312461	6.162	0.272529	6.165	0.230153	6.161	0.177783	6.169	0.159851	6.166	0.122056	6.167	0.107438	6.165	0.0758965	6.169	0.0666439	6.165	0.0481305	6.174	0.0542952	6.169	0.0417547	6.168	0.0340286	6.162	0.0253929	6.16	0.021646	6.162	0.0167666	6.161	0.013884	6.163	0.00668084	6.165	0.00824922	6.162	0.00788891	6.164	0.00949414	6.164	0.0032096	6.162	0.00244297	6.162	-0.00127696	6.164
	6.164	0.314319	6.164	0.274787	6.168	0.237428	6.162	0.175124	6.171	0.15583	6.168	0.124874	6.169	0.10464	6.169	0.0877117	6.172	0.0769311	6.168	0.0520047	6.177	0.0547938	6.17	0.0392324	6.171	0.0329484	6.166	0.033811	6.164	0.0210366	6.164	0.0184244	6.163	0.00961502	6.166	0.006909	6.167	0.00806305	6.165	0.0123511	6.169	0.0059139	6.166	0.00556996	6.164	0.00640069	6.166	-0.00025888	6.169
	6.169	0.312539	6.169	0.276107	6.169	0.230269	6.165	0.186486	6.173	0.162873	6.169	0.122015	6.171	0.109419	6.172	0.0892989	6.174	0.0739955	6.169	0.0572458	6.178	0.0545846	6.171	0.0409333	6.175	0.0434542	6.169	0.0272704	6.167	0.028055	6.166	0.0251847	6.167	0.0127012	6.168	0.0118273	6.169	0.0109645	6.167	-0.00173502	6.17	0.00169161	6.169	0.00812936	6.169	0.00762045	6.168	-0.000640603	6.172
	6.17	0.313417	6.173	0.277228	6.172	0.234656	6.166	0.183242	6.174	0.166303	6.175	0.1316	6.174	0.115291	6.174	0.0861633	6.176	0.074765	6.172	0.0552329	6.182	0.0535307	6.173	0.044376	6.178	0.0331107	6.172	0.0296576	6.169	0.0188564	6.167	0.0176427	6.168	0.0194615	6.169	0.00836841	6.17	0.00814218	6.169	0.00586639	6.173	0.0067352	6.171	0.006408	6.173	0.00194175	6.17	0.00417824	6.177
	6.171	0.317818	6.174	0.289658	6.175	0.236353	6.169	0.192502	6.177	0.167502	6.176	0.140436	6.176	0.114661	6.175	0.0997962	6.18	0.079663	6.174	0.0608973	6.185	0.058811	6.176	0.0471758	6.18	0.0371888	6.174	0.030822	6.172	0.0253436	6.17	0.0137218	6.17	0.0131803	6.171	0.015047	6.172	0.0150516	6.172	0.00815355	6.174	0.00656546	6.172	0.00381652	6.174	0.00377201	6.172	0.00458768	6.179
	6.174	0.31929	6.177	0.288657	6.177	0.249419	6.171	0.19198	6.18	0.16597	6.179	0.13623	6.178	0.116081	6.178	0.0886527	6.182	0.0783311	6.177	0.0598959	6.188	0.0581716	6.179	0.0473694	6.182	0.0426569	6.175	0.0334549	6.175	0.0204409	6.172	0.0149313	6.172	0.0127897	6.174	0.01562	6.174	0.00351602	6.175	0.00105089	6.177	0.00666407	6.174	0.00408092	6.177	0.00517062	6.174	0.00355208	6.181
	6.176	0.31936	6.179	0.285721	6.179	0.247783	6.174	0.196753	6.182	0.172339	6.181	0.137779	6.182	0.124327	6.18	0.0934308	6.184	0.0837861	6.178	0.0598868	6.19	0.0631366	6.182	0.0462418	6.185	0.0488371	6.178	0.0284114	6.177	0.0203066	6.174	0.0144957	6.174	0.0114541	6.175	0.0116529	6.176	0.0141855	6.177	0.00861656	6.181	0.00747826	6.177	0.00857953	6.18	0.00213948	6.177	0.00425069	6.185
	6.178	0.32388	6.182	0.289294	6.18	0.248688	6.175	0.208386	6.184	0.180094	6.183	0.146345	6.184	0.118682	6.182	0.101899	6.187	0.0819364	6.179	0.0609604	6.193	0.0647377	6.187	0.0533471	6.187	0.0434621	6.181	0.0357348	6.18	0.0292754	6.176	0.0261652	6.176	0.0215237	6.179	0.0118831	6.179	0.0109791	6.18	0.0130854	6.183	0.0129439	6.179	0.012444	6.182	0.0122076	6.179	-0.00218481	6.188
	6.182	0.330426	6.183	0.295537	6.182	0.254756	6.177	0.202252	6.186	0.185324	6.185	0.153282	6.187	0.120432	6.187	0.106104	6.189	0.0952819	6.18	0.0632648	6.196	0.0677571	6.189	0.0504926	6.192	0.0424357	6.184	0.0367126	6.184	0.0293986	6.179	0.0201588	6.179	0.0163173	6.181	0.00923277	6.181	0.00642883	6.182	0.0109535	6.186	0.00938623	6.182	0.0107165	6.184	0.00866264	6.182	0.00598766	6.19
	6.183	0.320969	6.185	0.294174	6.185	0.255036	6.182	0.210789	6.189	0.188789	6.188	0.155443	6.189	0.128278	6.188	0.10554	6.191	0.0920147	6.182	0.0707329	6.197	0.0736253	6.19	0.0570477	6.193	0.0379638	6.186	0.0354427	6.187	0.0269488	6.18	0.0199632	6.181	0.017567	6.183	0.0157984	6.182	0.0125516	6.184	0.0149086	6.188	0.0107419	6.184	0.00357155	6.187	0.00351287	6.184	0.00594271	6.193
	6.187	0.331031	6.188	0.301935	6.189	0.257607	6.185	0.221769	6.19	0.187744	6.19	0.160208	6.191	0.134011	6.19	0.114105	6.193	0.0908381	6.184	0.070188	6.199	0.0727216	6.193	0.0559488	6.196	0.0451833	6.189	0.0364084	6.188	0.0333844	6.183	0.0223741	6.183	0.0205326	6.185	0.0126358	6.185	0.0148319	6.186	0.0144387	6.189	0.0103518	6.187	0.00572178	6.192	0.00238641	6.187	0.00569295	6.195
	6.188	0.327567	6.19	0.3029	6.191	0.268239	6.187	0.232894	6.193	0.195546	6.193	0.159009	6.193	0.135334	6.192	0.119278	6.196	0.0927575	6.187	0.0783382	6.201	0.0732874	6.195	0.0525299	6.197	0.0443514	6.19	0.0335635	6.19	0.0290494	6.185	0.0176115	6.185	0.01907	6.187	0.0132608	6.186	0.0122368	6.188	0.00999444	6.193	0.00910802	6.189	0.0075673	6.193	0.0135146	6.188	0.00702857	6.197
	6.191	0.31941	6.193	0.304901	6.195	0.274844	6.189	0.22244	6.196	0.198165	6.195	0.15929	6.195	0.142415	6.196	0.111025	6.198	0.0997236	6.19	0.0704388	6.204	0.0729327	6.197	0.0625364	6.198	0.0565494	6.192	0.0449364	6.193	0.0348505	6.187	0.0256365	6.187	0.012095	6.189	0.0182063	6.188	0.0127925	6.19	0.0129594	6.195	0.00698913	6.19	0.00782239	6.195	0.00509568	6.191	0.00187131	6.2
	6.195	0.321614	6.196	0.30992	6.196	0.267882	6.193	0.217596	6.198	0.204831	6.196	0.168929	6.197	0.146722	6.197	0.116893	6.201	0.102788	6.192	0.0677117	6.207	0.0773678	6.2	0.0549351	6.201	0.0592136	6.195	0.0413456	6.198	0.032536	6.19	0.0245372	6.188	0.0246306	6.19	0.0160614	6.19	0.0126575	6.193	0.0133605	6.198	0.0112935	6.193	0.00912348	6.198	0.00660008	6.192	0.00686649	6.201
	6.198	0.319318	6.197	0.301288	6.198	0.266848	6.195	0.231477	6.199	0.199429	6.197	0.167497	6.198	0.14772	6.2	0.121492	6.202	0.101346	6.195	0.080021	6.209	0.0775139	6.202	0.060457	6.203	0.0487724	6.197	0.0437521	6.199	0.0431344	6.192	0.0223101	6.19	0.0206956	6.192	0.0171344	6.192	0.0111304	6.196	0.0122799	6.201	0.0138577	6.197	0.00481109	6.201	0.0061643	6.193	0.00899464	6.205
	6.201	0.325383	6.2	0.313587	6.2	0.272049	6.197	0.232483	6.203	0.208254	6.2	0.177195	6.201	0.146384	6.201	0.117656	6.203	0.111447	6.197	0.0809275	6.21	0.0827116	6.205	0.0628775	6.206	0.0518937	6.199	0.0452484	6.202	0.0369587	6.195	0.0308193	6.192	0.0201686	6.194	0.0281082	6.193	0.0145586	6.198	0.016746	6.203	0.0140165	6.198	0.00550899	6.203	0.00702309	6.194	0.00404035	6.207
	6.205	0.326162	6.201	0.31215	6.203	0.284271	6.2	0.236482	6.204	0.211741	6.203	0.175218	6.204	0.145529	6.204	0.126201	6.205	0.114367	6.201	0.0779896	6.213	0.0865987	6.206	0.0659787	6.209	0.05644	6.202	0.0468727	6.205	0.0398792	6.197	0.0263259	6.194	0.0282424	6.197	0.0171501	6.195	0.0164397	6.199	0.0105444	6.204	0.00660302	6.2	0.0110098	6.205	0.00694326	6.197	0.00518225	6.21
	6.206	0.323063	6.204	0.319896	6.205	0.289291	6.204	0.253491	6.205	0.220974	6.205	0.172038	6.208	0.160642	6.206	0.129736	6.208	0.103746	6.203	0.0819484	6.216	0.080939	6.208	0.0657565	6.21	0.0552378	6.205	0.0405932	6.206	0.0398804	6.199	0.0336221	6.197	0.0224843	6.198	0.017148	6.197	0.0122462	6.202	0.0253687	6.205	0.0129367	6.203	0.010432	6.208	0.00842226	6.199	0.00887852	6.211
	6.209	0.324709	6.207	0.316731	6.206	0.278193	6.206	0.250126	6.209	0.218922	6.206	0.181139	6.212	0.158303	6.208	0.132514	6.21	0.113612	6.205	0.0903686	6.221	0.0861995	6.21	0.0695227	6.211	0.0612654	6.206	0.0422944	6.208	0.0383582	6.201	0.029288	6.199	0.0191806	6.2	0.0170488	6.2	0.0146449	6.204	0.0132555	6.206	0.0133379	6.204	0.00731848	6.211	0.0110162	6.201	0.00964437	6.213
	6.212	0.323902	6.208	0.310808	6.209	0.280539	6.208	0.249804	6.211	0.216447	6.208	0.186817	6.213	0.165095	6.209	0.132182	6.213	0.121399	6.206	0.0919698	6.222	0.087979	6.213	0.0728099	6.213	0.0653249	6.208	0.0462722	6.211	0.0414521	6.204	0.0273332	6.201	0.0212464	6.203	0.026471	6.201	0.0205083	6.208	0.0152682	6.208	0.0106157	6.207	0.0138536	6.213	0.0107756	6.203	0.00730316	6.216
	6.213	0.330294	6.211	0.318902	6.211	0.290264	6.211	0.253697	6.214	0.226828	6.21	0.191983	6.216	0.166035	6.213	0.137067	6.215	0.12039	6.208	0.0965476	6.224	0.0986841	6.215	0.0675005	6.214	0.0622464	6.213	0.0494256	6.214	0.0395331	6.206	0.0301681	6.203	0.0289052	6.205	0.0195912	6.203	0.0164671	6.214	0.0172431	6.211	0.0146096	6.209	0.0136996	6.217	0.00490596	6.206	0.00822451	6.219
	6.216	0.327134	6.213	0.325362	6.213	0.297924	6.212	0.261465	6.216	0.228147	6.213	0.19577	6.219	0.169142	6.216	0.139307	6.221	0.1201	6.211	0.0960415	6.227	0.0925857	6.217	0.0763402	6.218	0.0632733	6.216	0.0594659	6.218	0.04386	6.208	0.0343459	6.205	0.0296254	6.206	0.0203924	6.206	0.0148885	6.219	0.0159683	6.213	0.0203691	6.211	0.0157251	6.219	0.0121223	6.208	0.00440233	6.221
	6.22	0.322339	6.214	0.315483	6.216	0.292664	6.215	0.256148	6.221	0.239307	6.215	0.189861	6.224	0.17568	6.218	0.147015	6.223	0.12769	6.213	0.0955009	6.228	0.0980417	6.219	0.0786566	6.219	0.0666716	6.218	0.050774	6.221	0.0508123	6.209	0.0338144	6.207	0.0248268	6.209	0.0264387	6.208	0.0225663	6.222	0.0228018	6.216	0.0120094	6.213	0.0157845	6.221	0.0135764	6.212	0.00286335	6.222
	6.221	0.334495	6.218	0.32271	6.219	0.289871	6.218	0.256005	6.223	0.247598	6.218	0.203519	6.226	0.181537	6.219	0.149614	6.224	0.130684	6.215	0.104292	6.231	0.104011	6.222	0.0787901	6.222	0.0723052	6.219	0.0524723	6.222	0.0423918	6.211	0.0352398	6.209	0.0342729	6.211	0.0210641	6.21	0.0183325	6.225	0.0195329	6.218	0.0151175	6.216	0.0116248	6.222	0.0158559	6.214	0.0126772	6.226
	6.223	0.331685	6.221	0.314563	6.22	0.290169	6.22	0.267902	6.225	0.237518	6.221	0.203971	6.227	0.177982	6.223	0.148958	6.23	0.130991	6.218	0.0981494	6.233	0.106249	6.224	0.0804952	6.224	0.0603102	6.222	0.0540059	6.224	0.0426969	6.214	0.0363208	6.211	0.0336983	6.214	0.0258451	6.211	0.0205602	6.227	0.0226085	6.221	0.0191698	6.218	0.0176329	6.226	0.0123177	6.216	0.00969597	6.23
	6.224	0.326079	6.222	0.325942	6.222	0.305404	6.222	0.265937	6.229	0.240305	6.224	0.204556	6.23	0.183287	6.226	0.153509	6.233	0.140049	6.221	0.100402	6.235	0.0965572	6.226	0.077752	6.226	0.069667	6.224	0.0549109	6.227	0.0502985	6.215	0.03559	6.214	0.0328793	6.216	0.0254639	6.214	0.0223411	6.23	0.0186132	6.222	0.0173493	6.221	0.0175853	6.228	0.0105186	6.218	0.0152041	6.232
	6.226	0.329936	6.224	0.321247	6.226	0.303766	6.224	0.270042	6.232	0.250409	6.226	0.206712	6.233	0.194245	6.229	0.164465	6.235	0.147158	6.223	0.109392	6.237	0.109253	6.231	0.0878225	6.229	0.0719232	6.227	0.0538125	6.229	0.0525099	6.22	0.0405447	6.218	0.0291062	6.218	0.026372	6.216	0.0125599	6.232	0.0263236	6.228	0.021012	6.223	0.0174758	6.229	0.013774	6.221	0.00755644	6.234
	6.229	0.328092	6.226	0.311704	6.228	0.302967	6.226	0.274899	6.233	0.255457	6.229	0.213769	6.237	0.19535	6.231	0.16378	6.237	0.150754	6.225	0.107812	6.24	0.10944	6.233	0.0945598	6.231	0.0764375	6.229	0.0516239	6.233	0.0544615	6.223	0.0471906	6.22	0.0319032	6.22	0.027569	6.218	0.018968	6.234	0.0233226	6.231	0.0233817	6.226	0.0136266	6.231	0.0190883	6.224	0.00884102	6.236
	6.231	0.328307	6.229	0.31866	6.229	0.304022	6.229	0.274355	6.235	0.252265	6.231	0.211983	6.238	0.202664	6.233	0.161417	6.239	0.151911	6.227	0.108388	6.242	0.112037	6.235	0.0826684	6.234	0.0739259	6.231	0.0647382	6.234	0.0553126	6.224	0.0386846	6.222	0.039138	6.222	0.0258039	6.221	0.0218204	6.236	0.0283831	6.234	0.0210701	6.227	0.0118715	6.232	0.0154777	6.226	0.00839779	6.238
	6.234	0.334895	6.231	0.324074	6.231	0.304936	6.231	0.27557	6.238	0.257976	6.234	0.220171	6.241	0.199891	6.234	0.170568	6.242	0.147837	6.23	0.115193	6.245	0.116149	6.237	0.0919644	6.235	0.0807834	6.233	0.0646755	6.237	0.0600661	6.227	0.0386862	6.224	0.0336431	6.224	0.0328089	6.223	0.0243109	6.238	0.0247908	6.235	0.0139276	6.23	0.0106762	6.236	0.0146372	6.229	0.00895405	6.241
	6.235	0.332352	6.233	0.320612	6.234	0.312425	6.234	0.286958	6.24	0.256548	6.235	0.223229	6.242	0.201433	6.235	0.161925	6.245	0.153949	6.234	0.115202	6.247	0.114331	6.24	0.0920508	6.238	0.0784941	6.235	0.0653841	6.238	0.0590808	6.231	0.0345119	6.226	0.0349999	6.227	0.0290105	6.224	0.025105	6.24	0.0267625	6.24	0.01721	6.232	0.0158866	6.238	0.0164448	6.23	0.00764737	6.242
	6.238	0.327063	6.235	0.32132	6.236	0.306785	6.235	0.283715	6.242	0.258144	6.237	0.223125	6.245	0.207845	6.238	0.170936	6.247	0.152331	6.235	0.123959	6.25	0.115704	6.242	0.0939477	6.242	0.0810628	6.237	0.0661802	6.242	0.0588495	6.233	0.0497492	6.228	0.0373007	6.229	0.0285219	6.227	0.0264066	6.242	0.0266594	6.241	0.0228648	6.234	0.0207855	6.24	0.0184166	6.232	0.00445776	6.245
	6.24	0.330335	6.237	0.327716	6.238	0.311293	6.236	0.283018	6.245	0.263956	6.238	0.227039	6.247	0.207627	6.24	0.169308	6.25	0.151904	6.237	0.122956	6.252	0.124761	6.245	0.0954597	6.244	0.0783109	6.239	0.0693371	6.245	0.0658614	6.235	0.0447578	6.23	0.0409494	6.232	0.0323256	6.229	0.028718	6.245	0.0250713	6.243	0.0276085	6.236	0.0188461	6.242	0.0147135	6.234	0.0100567	6.246
	6.242	0.329232	6.24	0.320203	6.24	0.300665	6.239	0.286268	6.247	0.261939	6.242	0.226708	6.25	0.2114	6.243	0.175706	6.253	0.165191	6.24	0.124342	6.257	0.129232	6.248	0.10283	6.245	0.0842747	6.24	0.0643666	6.248	0.0633318	6.237	0.0555539	6.231	0.0447704	6.234	0.0322246	6.23	0.0236113	6.248	0.0305418	6.245	0.0248189	6.238	0.0155537	6.244	0.0178616	6.236	0.0122173	6.25
	6.244	0.31868	6.242	0.3196	6.244	0.31371	6.24	0.283198	6.25	0.270211	6.244	0.226956	6.253	0.213487	6.245	0.178717	6.255	0.159404	6.242	0.132339	6.259	0.124989	6.25	0.105715	6.247	0.0920569	6.243	0.069065	6.25	0.0604164	6.24	0.0530403	6.232	0.0387598	6.235	0.0302821	6.233	0.0215695	6.25	0.0280264	6.248	0.0255893	6.24	0.0176255	6.246	0.0207095	6.237	0.00511026	6.256
	6.245	0.336044	6.245	0.329112	6.245	0.310474	6.244	0.283443	6.254	0.269944	6.247	0.235102	6.255	0.2166	6.247	0.182299	6.256	0.162195	6.244	0.126687	6.262	0.131059	6.252	0.107372	6.25	0.0919297	6.245	0.0802754	6.255	0.0712167	6.242	0.0497372	6.233	0.0408077	6.237	0.0423781	6.235	0.0244781	6.253	0.0317133	6.25	0.0215739	6.243	0.0242239	6.247	0.0105077	6.239	0.0165672	6.257
	6.248	0.329914	6.247	0.325794	6.247	0.314156	6.245	0.295007	6.257	0.27344	6.248	0.23829	6.258	0.222223	6.25	0.183472	6.259	0.16889	6.247	0.130333	6.263	0.135722	6.257	0.109843	6.252	0.0921872	6.247	0.0759576	6.258	0.0682399	6.245	0.0518491	6.239	0.0413693	6.24	0.0390645	6.238	0.0249888	6.255	0.0309267	6.252	0.0250314	6.245	0.0180343	6.25	0.0196805	6.241	0.0133515	6.26
	6.25	0.330399	6.249	0.322693	6.25	0.317829	6.248	0.289077	6.26	0.27841	6.253	0.240762	6.26	0.221499	6.253	0.182259	6.263	0.168623	6.248	0.141121	6.266	0.132078	6.258	0.106438	6.254	0.0960619	6.248	0.0727458	6.26	0.0719152	6.247	0.0530313	6.24	0.0511987	6.242	0.0318615	6.241	0.0323154	6.26	0.0373252	6.255	0.0262742	6.247	0.0188166	6.253	0.0224673	6.244	0.0145417	6.261
	6.252	0.329656	6.251	0.328129	6.252	0.315986	6.25	0.296362	6.261	0.287989	6.255	0.248175	6.263	0.222819	6.256	0.195463	6.265	0.184644	6.25	0.140106	6.268	0.139392	6.261	0.110392	6.257	0.0985578	6.253	0.0802173	6.261	0.0729942	6.249	0.0566309	6.242	0.0429956	6.245	0.0408734	6.243	0.033759	6.261	0.0362042	6.257	0.028702	6.249	0.0229161	6.255	0.0192808	6.245	0.0185055	6.264
	6.254	0.328331	6.254	0.325199	6.256	0.314219	6.252	0.298319	6.264	0.283248	6.257	0.244703	6.265	0.23074	6.258	0.193795	6.267	0.172534	6.252	0.143963	6.27	0.139051	6.264	0.107351	6.26	0.0969285	6.255	0.0788308	6.263	0.075735	6.252	0.0560616	6.245	0.0406075	6.247	0.0381556	6.245	0.0359694	6.264	0.0324625	6.26	0.0260727	6.252	0.0193469	6.257	0.0207086	6.248	0.0132759	6.265
	6.257	0.320927	6.258	0.32269	6.258	0.321852	6.255	0.300562	6.266	0.279186	6.259	0.255261	6.266	0.222674	6.26	0.187371	6.27	0.181651	6.255	0.137806	6.271	0.147159	6.266	0.117989	6.261	0.0984075	6.258	0.0774539	6.265	0.0805566	6.254	0.0561363	6.248	0.045978	6.249	0.0411552	6.247	0.0291517	6.266	0.0340007	6.261	0.0275517	6.255	0.0227897	6.258	0.0200039	6.25	0.0164606	6.269
	6.26	0.326898	6.26	0.324165	6.26	0.312027	6.258	0.295185	6.268	0.2819	6.261	0.250753	6.269	0.23423	6.261	0.19495	6.273	0.185492	6.256	0.145297	6.274	0.14591	6.268	0.119003	6.263	0.100248	6.26	0.0802292	6.266	0.0734907	6.258	0.0592276	6.25	0.0479626	6.253	0.0378153	6.249	0.0295513	6.268	0.0374147	6.264	0.03421	6.258	0.0195128	6.261	0.0197582	6.252	0.019418	6.27
	6.262	0.321954	6.261	0.326244	6.262	0.314584	6.261	0.30164	6.27	0.286059	6.263	0.247594	6.271	0.237656	6.264	0.203208	6.276	0.188963	6.259	0.148592	6.278	0.147973	6.27	0.125362	6.266	0.102704	6.263	0.084649	6.27	0.0787638	6.26	0.0583029	6.251	0.0512247	6.256	0.0439193	6.254	0.0364566	6.271	0.040882	6.266	0.0286482	6.26	0.0240882	6.262	0.026836	6.254	0.0144927	6.273
	6.263	0.326417	6.264	0.323903	6.264	0.320765	6.264	0.293798	6.272	0.281489	6.264	0.253411	6.274	0.232506	6.266	0.209146	6.278	0.188273	6.261	0.147284	6.279	0.145646	6.273	0.125503	6.268	0.099418	6.265	0.0836707	6.271	0.079072	6.261	0.0585819	6.255	0.0472629	6.257	0.0488565	6.255	0.0348248	6.272	0.0323043	6.268	0.0299622	6.261	0.0209672	6.263	0.0291991	6.257	0.0214886	6.275
	6.266	0.328173	6.266	0.321841	6.266	0.316403	6.265	0.298902	6.274	0.289018	6.267	0.252805	6.279	0.234443	6.268	0.20556	6.279	0.185247	6.264	0.148042	6.283	0.155098	6.274	0.120721	6.271	0.104785	6.266	0.0904048	6.274	0.0815226	6.265	0.0585444	6.258	0.0565861	6.26	0.0412272	6.258	0.038548	6.276	0.0335855	6.271	0.0357295	6.263	0.022808	6.268	0.0235687	6.26	0.0214593	6.278
	6.268	0.323187	6.267	0.317896	6.268	0.314017	6.266	0.304136	6.275	0.286444	6.268	0.251263	6.28	0.240393	6.27	0.205519	6.282	0.196806	6.267	0.158635	6.284	0.156381	6.276	0.128274	6.273	0.111018	6.268	0.0897187	6.275	0.0838488	6.266	0.0640785	6.261	0.0489404	6.261	0.0410062	6.26	0.0345233	6.277	0.0367247	6.273	0.0360622	6.264	0.0270255	6.27	0.0165279	6.262	0.0187161	6.28
	6.271	0.323454	6.27	0.327714	6.27	0.315876	6.27	0.301509	6.28	0.290804	6.271	0.262531	6.283	0.243794	6.272	0.21465	6.284	0.199081	6.27	0.155653	6.287	0.157802	6.28	0.130108	6.275	0.113062	6.271	0.097486	6.278	0.0809855	6.268	0.0639924	6.262	0.0530182	6.264	0.0405646	6.261	0.0349023	6.28	0.0459192	6.275	0.0346063	6.266	0.0225637	6.271	0.0267361	6.263	0.0189791	6.282
	6.273	0.319287	6.271	0.316222	6.273	0.310117	6.273	0.29945	6.283	0.291306	6.273	0.262563	6.284	0.243277	6.273	0.21006	6.286	0.202243	6.271	0.162661	6.289	0.158189	6.284	0.137992	6.278	0.111999	6.273	0.0978188	6.279	0.0873592	6.27	0.0642516	6.265	0.0534028	6.269	0.0491585	6.263	0.0391431	6.284	0.0476035	6.277	0.0370722	6.268	0.0300776	6.274	0.0284867	6.265	0.0145008	6.287
	6.275	0.324131	6.274	0.330973	6.276	0.319188	6.274	0.304468	6.284	0.287989	6.275	0.264307	6.287	0.243999	6.277	0.21577	6.288	0.202502	6.273	0.159494	6.291	0.156699	6.286	0.139054	6.28	0.111523	6.275	0.0979628	6.282	0.0936188	6.272	0.073082	6.266	0.0624369	6.27	0.0496759	6.265	0.0399647	6.287	0.042825	6.28	0.0321668	6.27	0.0244368	6.278	0.0257495	6.268	0.0206488	6.291
	6.276	0.332258	6.276	0.320126	6.278	0.308798	6.278	0.302731	6.287	0.29021	6.278	0.260244	6.291	0.254295	6.278	0.211241	6.292	0.20421	6.275	0.168538	6.294	0.162285	6.287	0.135713	6.282	0.117232	6.278	0.101799	6.284	0.0935935	6.274	0.0699103	6.268	0.0568509	6.272	0.0524063	6.269	0.0412545	6.289	0.0448121	6.283	0.0403683	6.271	0.026745	6.28	0.0271733	6.27	0.018708	6.294
	6.279	0.333142	6.279	0.321609	6.281	0.322641	6.279	0.302405	6.288	0.298609	6.279	0.257918	6.295	0.253671	6.28	0.212765	6.293	0.205473	6.278	0.174375	6.296	0.168283	6.288	0.141012	6.285	0.121343	6.28	0.0975233	6.287	0.096215	6.277	0.0794024	6.271	0.0610182	6.274	0.0558346	6.271	0.0381801	6.291	0.0501216	6.285	0.0396872	6.274	0.0286956	6.283	0.0304749	6.271	0.0203161	6.296
	6.282	0.324201	6.283	0.318761	6.282	0.321831	6.282	0.310264	6.291	0.295207	6.281	0.269088	6.296	0.255979	6.281	0.217584	6.297	0.212593	6.279	0.170249	6.297	0.167493	6.293	0.141984	6.286	0.122269	6.282	0.101733	6.289	0.0943021	6.279	0.0745469	6.272	0.0566405	6.277	0.0568267	6.273	0.0464128	6.294	0.0471079	6.286	0.0398128	6.277	0.0244877	6.284	0.0300576	6.273	0.0167489	6.299
	6.284	0.326376	6.284	0.318944	6.284	0.317706	6.283	0.312656	6.292	0.292118	6.283	0.266469	6.299	0.253216	6.285	0.220885	6.298	0.211338	6.282	0.167708	6.3	0.174327	6.296	0.146594	6.289	0.116915	6.284	0.107708	6.291	0.0952116	6.281	0.0754166	6.274	0.0653688	6.279	0.0519712	6.274	0.0526307	6.296	0.0561058	6.289	0.0389596	6.28	0.0333822	6.287	0.0247791	6.275	0.0224929	6.3
	6.286	0.331038	6.287	0.325865	6.287	0.315927	6.284	0.299039	6.294	0.291793	6.284	0.263952	6.3	0.260224	6.287	0.22127	6.3	0.212728	6.284	0.168783	6.303	0.175239	6.298	0.150348	6.292	0.130336	6.287	0.103829	6.294	0.0930979	6.283	0.0762985	6.276	0.0670217	6.282	0.0539308	6.277	0.0471228	6.298	0.0474602	6.291	0.0400691	6.282	0.0301917	6.288	0.0243782	6.278	0.0232296	6.303
	6.289	0.328585	6.289	0.318752	6.289	0.310914	6.286	0.297801	6.296	0.291891	6.287	0.277574	6.302	0.25962	6.289	0.226357	6.302	0.211924	6.287	0.177304	6.305	0.176257	6.3	0.144638	6.295	0.124301	6.289	0.109016	6.296	0.0999958	6.286	0.078143	6.279	0.0653054	6.284	0.0586055	6.279	0.0435673	6.3	0.0465502	6.293	0.0428427	6.284	0.0293665	6.291	0.0279756	6.28	0.0225534	6.305
	6.291	0.324394	6.291	0.321962	6.291	0.313324	6.289	0.310347	6.299	0.297427	6.289	0.273861	6.305	0.267553	6.291	0.233467	6.304	0.221055	6.288	0.171504	6.308	0.175134	6.303	0.15255	6.298	0.128563	6.291	0.108426	6.297	0.100405	6.287	0.0760027	6.281	0.0666751	6.286	0.0572673	6.281	0.044237	6.304	0.0483776	6.294	0.0400554	6.287	0.027488	6.294	0.0278619	6.282	0.0166629	6.308
	6.295	0.32167	6.293	0.316335	6.293	0.315997	6.291	0.309957	6.3	0.297135	6.292	0.278681	6.308	0.27073	6.294	0.229053	6.307	0.219464	6.292	0.184712	6.31	0.175456	6.305	0.163968	6.3	0.134753	6.294	0.116012	6.3	0.10564	6.291	0.0833993	6.284	0.0724397	6.289	0.0594141	6.284	0.0540016	6.305	0.0552794	6.298	0.0486077	6.289	0.0355751	6.296	0.0282599	6.284	0.0229376	6.309
	6.296	0.331278	6.296	0.326246	6.296	0.312808	6.292	0.308368	6.303	0.305046	6.294	0.275057	6.309	0.263636	6.296	0.236851	6.309	0.22154	6.293	0.184775	6.312	0.190049	6.307	0.154875	6.302	0.13085	6.296	0.11791	6.303	0.108751	6.292	0.0833103	6.286	0.0734014	6.291	0.0557236	6.286	0.0498633	6.307	0.0533868	6.299	0.0407899	6.292	0.0326955	6.3	0.0353042	6.287	0.0246591	6.312
	6.297	0.328688	6.3	0.31129	6.298	0.323662	6.295	0.305233	6.304	0.301263	6.296	0.283654	6.312	0.267946	6.299	0.236588	6.31	0.222356	6.296	0.186085	6.314	0.183383	6.31	0.169867	6.303	0.143365	6.298	0.116964	6.305	0.116369	6.294	0.0839856	6.288	0.0668604	6.292	0.0606346	6.289	0.0593102	6.31	0.0622788	6.302	0.0442938	6.294	0.0362709	6.302	0.0254004	6.289	0.0262462	6.314
	6.3	0.328423	6.304	0.325218	6.3	0.318052	6.297	0.303051	6.307	0.294472	6.297	0.281464	6.315	0.27151	6.3	0.231396	6.312	0.22395	6.297	0.186795	6.317	0.182637	6.312	0.15966	6.305	0.145983	6.3	0.113254	6.307	0.107077	6.296	0.0904835	6.29	0.0710081	6.296	0.0697078	6.291	0.0531196	6.312	0.0542721	6.303	0.0475088	6.296	0.0403688	6.304	0.0358316	6.291	0.0287557	6.317
	6.302	0.325119	6.305	0.32092	6.303	0.318664	6.298	0.300896	6.309	0.303448	6.3	0.280099	6.317	0.266034	6.303	0.238507	6.314	0.227884	6.301	0.18904	6.319	0.190473	6.316	0.1666	6.307	0.14059	6.303	0.114565	6.309	0.107453	6.298	0.0823379	6.292	0.0725688	6.297	0.0651174	6.292	0.0496306	6.314	0.0589061	6.307	0.0513343	6.297	0.0335784	6.306	0.0421811	6.294	0.025642	6.318
	6.305	0.320552	6.308	0.316997	6.305	0.316182	6.301	0.310196	6.312	0.303457	6.301	0.278109	6.319	0.270669	6.307	0.240532	6.317	0.234238	6.303	0.186641	6.321	0.184494	6.318	0.165366	6.31	0.140782	6.307	0.122691	6.312	0.117062	6.3	0.0891279	6.294	0.0747441	6.3	0.0654522	6.295	0.0553954	6.317	0.0636602	6.309	0.0450104	6.301	0.0393233	6.309	0.030417	6.296	0.0286399	6.32
	6.307	0.326659	6.309	0.309803	6.308	0.315059	6.303	0.313697	6.316	0.302896	6.304	0.286026	6.322	0.275044	6.308	0.241902	6.319	0.226773	6.305	0.195459	6.323	0.189655	6.319	0.166784	6.311	0.143269	6.308	0.126761	6.315	0.114027	6.303	0.093039	6.297	0.0778516	6.302	0.0644483	6.297	0.0581135	6.318	0.0584773	6.31	0.0465263	6.302	0.0431093	6.311	0.0362202	6.298	0.0341943	6.321
	6.309	0.331035	6.312	0.326312	6.31	0.316281	6.305	0.312615	6.318	0.301662	6.305	0.281928	6.324	0.272008	6.31	0.240524	6.321	0.227695	6.306	0.198606	6.326	0.196842	6.321	0.176406	6.315	0.15034	6.312	0.128276	6.317	0.11805	6.305	0.0960572	6.3	0.0756864	6.305	0.0685814	6.299	0.0576405	6.321	0.0659173	6.314	0.0479536	6.305	0.0401424	6.313	0.0358794	6.3	0.0270843	6.324
	6.31	0.331851	6.313	0.317666	6.312	0.314774	6.307	0.303922	6.321	0.304902	6.308	0.282205	6.326	0.272138	6.312	0.249317	6.322	0.230748	6.308	0.195436	6.328	0.192596	6.323	0.174766	6.317	0.150164	6.313	0.128529	6.319	0.122286	6.307	0.0924645	6.302	0.0806825	6.307	0.0707888	6.302	0.0583444	6.323	0.0627774	6.317	0.0525077	6.307	0.0405497	6.315	0.0378908	6.303	0.0264954	6.326
	6.314	0.328879	6.317	0.3205	6.315	0.312739	6.31	0.310514	6.323	0.306862	6.31	0.283827	6.328	0.276592	6.314	0.247751	6.323	0.232055	6.31	0.196658	6.33	0.194731	6.326	0.172553	6.319	0.152699	6.317	0.131664	6.321	0.120307	6.309	0.0898406	6.303	0.0783975	6.308	0.0705588	6.304	0.0704756	6.324	0.0625347	6.318	0.0470248	6.31	0.0418417	6.317	0.0402142	6.307	0.0286209	6.328
	6.317	0.326433	6.318	0.321818	6.317	0.315862	6.313	0.310361	6.326	0.30855	6.313	0.286574	6.33	0.281127	6.317	0.241206	6.326	0.242642	6.312	0.201252	6.331	0.204781	6.328	0.170207	6.32	0.15467	6.321	0.129721	6.324	0.119625	6.312	0.10035	6.307	0.0804229	6.31	0.0698808	6.307	0.0619848	6.326	0.0644649	6.319	0.0575433	6.312	0.0448351	6.319	0.0410499	6.308	0.0319909	6.331
	6.318	0.32575	6.321	0.323258	6.319	0.320698	6.314	0.314741	6.328	0.309203	6.315	0.294685	6.332	0.279969	6.319	0.252841	6.328	0.245296	6.317	0.20994	6.333	0.197036	6.33	0.180942	6.324	0.149438	6.324	0.143039	6.327	0.124976	6.313	0.100503	6.309	0.0861991	6.312	0.0722742	6.308	0.0638548	6.328	0.0632184	6.323	0.0553249	6.314	0.0369691	6.321	0.0388713	6.31	0.0294129	6.333
	6.321	0.32719	6.325	0.322645	6.322	0.311173	6.317	0.312196	6.33	0.307339	6.318	0.287126	6.333	0.277632	6.323	0.251623	6.33	0.237031	6.318	0.210657	6.335	0.199566	6.331	0.185192	6.326	0.157768	6.326	0.141869	6.328	0.127508	6.317	0.101738	6.311	0.0918023	6.313	0.0772274	6.312	0.0610702	6.331	0.0670034	6.324	0.0559822	6.315	0.0473997	6.323	0.0358315	6.312	0.0308063	6.335
	6.323	0.33105	6.327	0.320026	6.323	0.30958	6.32	0.307802	6.333	0.305344	6.319	0.281644	6.336	0.281409	6.326	0.25991	6.333	0.245736	6.321	0.209797	6.338	0.202823	6.335	0.180677	6.328	0.157022	6.328	0.145122	6.331	0.132093	6.318	0.102455	6.314	0.0859423	6.317	0.0759622	6.315	0.0724348	6.333	0.0723589	6.326	0.0572124	6.317	0.0481231	6.325	0.0455592	6.315	0.0353709	6.338
	6.326	0.333737	6.33	0.322994	6.326	0.315067	6.321	0.300853	6.336	0.30692	6.321	0.290166	6.337	0.28347	6.328	0.254664	6.334	0.243648	6.322	0.20555	6.342	0.204472	6.338	0.180234	6.329	0.157789	6.331	0.147207	6.333	0.128849	6.321	0.109395	6.316	0.0881475	6.318	0.0749793	6.317	0.0680582	6.335	0.0725888	6.328	0.0589659	6.32	0.0430292	6.328	0.0455725	6.316	0.0333454	6.339
	6.328	0.331391	6.333	0.319099	6.328	0.312421	6.324	0.31577	6.338	0.308731	6.323	0.294526	6.34	0.284549	6.33	0.252099	6.338	0.244723	6.326	0.219444	6.344	0.209483	6.339	0.189123	6.33	0.162057	6.333	0.147863	6.335	0.134979	6.323	0.110155	6.318	0.0913135	6.321	0.0790193	6.319	0.0706939	6.34	0.0734753	6.33	0.0603012	6.322	0.0444339	6.33	0.0405078	6.319	0.03253	6.342
	6.331	0.321176	6.334	0.31771	6.331	0.320706	6.326	0.3132	6.34	0.29676	6.326	0.295814	6.342	0.279969	6.331	0.254749	6.339	0.246512	6.328	0.222498	6.346	0.214274	6.342	0.183983	6.333	0.160462	6.335	0.150493	6.338	0.130936	6.325	0.115083	6.32	0.0990024	6.323	0.0765794	6.32	0.0650643	6.341	0.0702673	6.333	0.0631064	6.323	0.0492404	6.332	0.0490497	6.321	0.0342514	6.344
	6.332	0.329868	6.337	0.322237	6.333	0.315661	6.328	0.306154	6.343	0.300902	6.328	0.288167	6.344	0.289779	6.335	0.265434	6.342	0.247673	6.331	0.215383	6.349	0.215571	6.344	0.188394	6.335	0.168592	6.338	0.15205	6.341	0.136557	6.328	0.104096	6.323	0.0898136	6.325	0.0886071	6.323	0.0704755	6.343	0.0693168	6.335	0.0622363	6.326	0.0513279	6.334	0.0446242	6.324	0.0327688	6.347
	6.335	0.330661	6.339	0.320775	6.336	0.321137	6.33	0.312389	6.345	0.311965	6.33	0.292902	6.346	0.28397	6.337	0.264642	6.344	0.253983	6.333	0.219938	6.351	0.213894	6.346	0.196385	6.339	0.172338	6.34	0.152179	6.342	0.134385	6.329	0.114063	6.326	0.0930011	6.327	0.0798879	6.326	0.074763	6.345	0.0817803	6.338	0.0598932	6.328	0.0483814	6.336	0.0436892	6.326	0.0429991	6.349
	6.338	0.334118	6.341	0.329008	6.338	0.319648	6.333	0.312294	6.347	0.30441	6.331	0.297452	6.349	0.284468	6.34	0.269221	6.347	0.253902	6.335	0.217668	6.352	0.218919	6.349	0.197282	6.34	0.162479	6.342	0.159999	6.345	0.14527	6.331	0.110981	6.328	0.0994546	6.33	0.0814557	6.328	0.0766165	6.347	0.0759247	6.341	0.0586149	6.331	0.0433664	6.338	0.0490997	6.328	0.0376525	6.353
	6.339	0.328407	6.343	0.322557	6.34	0.308478	6.334	0.309005	6.352	0.308227	6.334	0.303219	6.351	0.28549	6.344	0.266651	6.348	0.251167	6.338	0.229325	6.354	0.212271	6.351	0.200805	6.344	0.172709	6.344	0.157209	6.347	0.145615	6.334	0.114548	6.331	0.10074	6.332	0.0889976	6.33	0.0742518	6.349	0.0769941	6.343	0.0607643	6.332	0.0584586	6.34	0.0492294	6.33	0.0356878	6.355
	6.342	0.327668	6.345	0.32412	6.341	0.31317	6.338	0.312881	6.355	0.305264	6.335	0.303537	6.353	0.287715	6.347	0.27307	6.35	0.249255	6.34	0.226355	6.356	0.221009	6.354	0.203482	6.349	0.177897	6.347	0.153729	6.349	0.144184	6.335	0.118867	6.332	0.101632	6.334	0.0904721	6.333	0.078457	6.352	0.0793421	6.344	0.0687529	6.335	0.0497518	6.342	0.0489492	6.333	0.0366931	6.358
	6.344	0.329078	6.347	0.325365	6.344	0.311508	6.339	0.30667	6.356	0.312617	6.338	0.297094	6.355	0.285652	6.349	0.268039	6.352	0.25642	6.342	0.226875	6.358	0.233261	6.355	0.203367	6.352	0.179445	6.349	0.158598	6.351	0.142407	6.339	0.124512	6.335	0.102725	6.336	0.0877372	6.334	0.0778682	6.353	0.080241	6.347	0.0616723	6.336	0.0534981	6.344	0.0527595	6.335	0.0443229	6.359
	6.347	0.331197	6.351	0.326657	6.347	0.313427	6.342	0.303231	6.36	0.309886	6.339	0.295483	6.358	0.288058	6.352	0.271087	6.354	0.259671	6.344	0.229685	6.36	0.229079	6.357	0.201985	6.353	0.180944	6.352	0.163046	6.353	0.145131	6.341	0.119345	6.337	0.101333	6.339	0.0949365	6.337	0.0830944	6.356	0.0832316	6.349	0.0710416	6.339	0.0558975	6.347	0.0485788	6.338	0.0420798	6.363
	6.349	0.333367	6.355	0.324119	6.349	0.316396	6.344	0.315141	6.364	0.311574	6.342	0.300244	6.36	0.287875	6.353	0.271086	6.356	0.264109	6.347	0.232104	6.363	0.222869	6.36	0.20599	6.356	0.188135	6.354	0.159498	6.355	0.148569	6.344	0.126383	6.339	0.100071	6.341	0.0905694	6.339	0.0849326	6.358	0.0831842	6.352	0.0717896	6.341	0.0548303	6.349	0.0463481	6.339	0.0416687	6.364
	6.351	0.334489	6.359	0.332626	6.354	0.321796	6.346	0.309632	6.365	0.310383	6.344	0.295354	6.364	0.290662	6.356	0.273477	6.357	0.264474	6.349	0.229973	6.365	0.227275	6.362	0.209421	6.358	0.185487	6.357	0.1664	6.358	0.157374	6.346	0.123874	6.341	0.107204	6.343	0.0879188	6.342	0.0856932	6.36	0.0808013	6.353	0.0689885	6.344	0.0554684	6.351	0.0511707	6.341	0.0410015	6.368
	6.354	0.335966	6.36	0.329142	6.355	0.318681	6.349	0.314229	6.367	0.315946	6.346	0.303445	6.367	0.292034	6.358	0.26953	6.361	0.262594	6.351	0.234296	6.369	0.233867	6.365	0.205186	6.36	0.184305	6.359	0.17439	6.359	0.157076	6.349	0.125272	6.344	0.106642	6.345	0.0971823	6.343	0.0842148	6.362	0.0871329	6.356	0.0716792	6.346	0.0595595	6.353	0.0495951	6.343	0.0427509	6.37
	6.356	0.330504	6.363	0.329632	6.358	0.315386	6.351	0.317652	6.37	0.309036	6.348	0.298838	6.368	0.298261	6.361	0.284562	6.362	0.25101	6.353	0.23952	6.371	0.232619	6.367	0.213749	6.363	0.188596	6.362	0.169737	6.363	0.157282	6.351	0.128494	6.345	0.110516	6.347	0.0990268	6.346	0.0928946	6.365	0.084998	6.358	0.0785317	6.348	0.0587526	6.356	0.0556857	6.346	0.0420307	6.372
	6.359	0.324259	6.365	0.328738	6.36	0.320304	6.353	0.308776	6.372	0.307309	6.351	0.293265	6.37	0.299725	6.365	0.276243	6.365	0.267576	6.356	0.237111	6.373	0.241253	6.37	0.209739	6.365	0.193401	6.363	0.170996	6.364	0.153679	6.353	0.129019	6.349	0.11923	6.349	0.102896	6.349	0.0908921	6.367	0.0849608	6.36	0.0715489	6.351	0.0577796	6.358	0.0542382	6.347	0.0479589	6.375
	6.36	0.327974	6.367	0.323401	6.363	0.318394	6.356	0.311267	6.373	0.306861	6.352	0.292491	6.372	0.299698	6.368	0.272733	6.367	0.263638	6.358	0.239664	6.375	0.24078	6.372	0.214013	6.367	0.198064	6.366	0.168384	6.366	0.15547	6.356	0.135009	6.351	0.111653	6.35	0.102979	6.351	0.0926147	6.37	0.089551	6.362	0.0726804	6.352	0.0582051	6.359	0.0607401	6.349	0.0454282	6.377
	6.364	0.331861	6.369	0.33343	6.366	0.314182	6.358	0.31412	6.377	0.307675	6.355	0.302827	6.374	0.294102	6.37	0.272296	6.37	0.269529	6.361	0.242396	6.378	0.235608	6.375	0.216391	6.369	0.197093	6.368	0.172391	6.37	0.164341	6.358	0.135862	6.353	0.116477	6.354	0.104596	6.354	0.0885919	6.371	0.0912422	6.365	0.0793455	6.354	0.0622568	6.36	0.0603554	6.352	0.0515763	6.38
	6.365	0.328371	6.372	0.320065	6.368	0.31929	6.36	0.314837	6.378	0.309216	6.356	0.30068	6.377	0.294863	6.373	0.280521	6.372	0.272002	6.364	0.244868	6.381	0.237658	6.378	0.213719	6.372	0.191228	6.371	0.179446	6.372	0.165414	6.361	0.140895	6.356	0.119868	6.356	0.0991337	6.356	0.0939297	6.374	0.0924287	6.367	0.0774083	6.357	0.0648592	6.363	0.0570462	6.354	0.047428	6.381
	6.368	0.32386	6.374	0.325669	6.37	0.322853	6.362	0.311668	6.382	0.310773	6.36	0.30705	6.378	0.296104	6.375	0.283248	6.375	0.27258	6.365	0.246477	6.382	0.247365	6.381	0.221169	6.374	0.197932	6.372	0.179328	6.374	0.161419	6.363	0.13497	6.358	0.11812	6.359	0.103688	6.359	0.0966841	6.375	0.0963027	6.369	0.0848371	6.359	0.069349	6.365	0.0598521	6.356	0.0471658	6.383
	6.37	0.323523	6.377	0.32993	6.372	0.315827	6.365	0.310033	6.383	0.313519	6.362	0.304182	6.38	0.29711	6.377	0.276935	6.377	0.270667	6.368	0.247967	6.386	0.24742	6.384	0.216876	6.376	0.201044	6.375	0.186007	6.377	0.16258	6.365	0.143976	6.36	0.118538	6.36	0.113703	6.36	0.0970994	6.378	0.0927309	6.371	0.0788897	6.36	0.0602643	6.367	0.0606148	6.358	0.0494183	6.385
	6.373	0.320948	6.381	0.330021	6.375	0.316705	6.366	0.306715	6.385	0.310943	6.365	0.295947	6.383	0.293707	6.379	0.280699	6.38	0.273414	6.37	0.24623	6.388	0.242084	6.386	0.227332	6.378	0.204334	6.376	0.184845	6.378	0.171321	6.368	0.139265	6.362	0.127369	6.363	0.105494	6.363	0.10049	6.379	0.0966536	6.373	0.0847235	6.363	0.0657552	6.37	0.0631051	6.361	0.0488511	6.388
	6.375	0.318675	6.383	0.325274	6.378	0.324033	6.37	0.309486	6.386	0.309328	6.366	0.303529	6.384	0.302762	6.382	0.284934	6.383	0.272211	6.372	0.248504	6.39	0.252998	6.388	0.224395	6.38	0.20274	6.379	0.182258	6.38	0.169726	6.369	0.148067	6.365	0.129734	6.365	0.1087	6.365	0.0937961	6.383	0.0996339	6.375	0.0838503	6.365	0.064261	6.372	0.0601784	6.363	0.0504263	6.39
	6.377	0.327862	6.385	0.322298	6.38	0.317438	6.372	0.31006	6.39	0.317706	6.369	0.306438	6.388	0.29708	6.385	0.282803	6.385	0.268535	6.375	0.253982	6.394	0.243826	6.39	0.217309	6.382	0.209191	6.383	0.183738	6.383	0.167824	6.372	0.150502	6.368	0.128224	6.367	0.112163	6.368	0.0948855	6.384	0.100888	6.378	0.0842784	6.367	0.0669237	6.374	0.0654827	6.365	0.0584322	6.393
	6.379	0.329126	6.386	0.335083	6.382	0.32039	6.373	0.318911	6.392	0.306791	6.372	0.301273	6.39	0.305595	6.387	0.292117	6.388	0.277784	6.377	0.260469	6.396	0.247487	6.393	0.227213	6.384	0.209791	6.384	0.191692	6.385	0.170848	6.373	0.145454	6.37	0.130487	6.37	0.113753	6.37	0.0965491	6.386	0.100043	6.38	0.0841837	6.37	0.072414	6.377	0.0660439	6.367	0.0512949	6.395
	6.382	0.319661	6.389	0.326136	6.385	0.31916	6.375	0.314638	6.395	0.306843	6.373	0.309025	6.392	0.296079	6.389	0.287841	6.391	0.275479	6.38	0.258216	6.398	0.2482	6.395	0.232046	6.387	0.209275	6.388	0.191511	6.388	0.177197	6.377	0.152968	6.372	0.137261	6.372	0.121226	6.372	0.104622	6.387	0.102771	6.382	0.0951357	6.372	0.0750873	6.379	0.0700077	6.369	0.0544237	6.397
	6.385	0.32383	6.391	0.331042	6.387	0.321373	6.377	0.308025	6.398	0.313508	6.377	0.306138	6.393	0.295798	6.391	0.290947	6.393	0.277502	6.383	0.260413	6.4	0.251328	6.397	0.234713	6.39	0.206024	6.39	0.187525	6.39	0.178311	6.378	0.151109	6.375	0.135539	6.374	0.116131	6.374	0.105027	6.39	0.098521	6.384	0.0903355	6.374	0.0700916	6.382	0.0681422	6.37	0.0508852	6.399
	6.387	0.323444	6.393	0.328365	6.388	0.321109	6.38	0.315372	6.4	0.309736	6.381	0.30883	6.396	0.302283	6.393	0.28527	6.394	0.274327	6.384	0.262767	6.404	0.250186	6.4	0.234039	6.391	0.215905	6.393	0.194029	6.392	0.176496	6.381	0.151159	6.377	0.133526	6.376	0.115943	6.377	0.112088	6.392	0.104106	6.387	0.0901187	6.377	0.0752528	6.384	0.068042	6.373	0.0561101	6.402
	6.389	0.325268	6.395	0.326798	6.392	0.317508	6.382	0.317724	6.402	0.309956	6.383	0.300583	6.398	0.292796	6.396	0.287755	6.397	0.271203	6.386	0.255023	6.406	0.253588	6.401	0.234466	6.394	0.216052	6.395	0.193062	6.393	0.177015	6.383	0.158112	6.379	0.13369	6.378	0.119933	6.379	0.108452	6.394	0.102849	6.389	0.0949432	6.379	0.0740166	6.385	0.0682118	6.375	0.0550369	6.405
	6.391	0.325974	6.397	0.325465	6.393	0.318927	6.385	0.309893	6.404	0.313294	6.386	0.304892	6.401	0.297451	6.398	0.287368	6.399	0.278487	6.389	0.256975	6.408	0.258546	6.404	0.235297	6.396	0.222213	6.396	0.196514	6.398	0.180113	6.386	0.158721	6.381	0.133817	6.381	0.122383	6.381	0.106279	6.395	0.109158	6.391	0.094749	6.382	0.0810511	6.388	0.0665607	6.377	0.056024	6.407
	6.395	0.32153	6.398	0.324263	6.396	0.313712	6.388	0.314042	6.407	0.303596	6.388	0.298155	6.402	0.302245	6.401	0.293123	6.402	0.280049	6.392	0.268485	6.411	0.252595	6.406	0.240599	6.398	0.216626	6.399	0.199913	6.401	0.182367	6.388	0.156384	6.383	0.14267	6.383	0.126036	6.383	0.107032	6.398	0.107623	6.394	0.0943966	6.385	0.0788207	6.39	0.0759751	6.379	0.0576878	6.409
	6.396	0.326882	6.402	0.331312	6.397	0.318427	6.39	0.313156	6.409	0.304282	6.39	0.30897	6.405	0.297705	6.404	0.292755	6.404	0.279487	6.395	0.265637	6.413	0.258686	6.408	0.232457	6.4	0.216854	6.402	0.198175	6.403	0.188837	6.39	0.160899	6.386	0.144179	6.386	0.127845	6.386	0.113541	6.4	0.109551	6.395	0.0978054	6.387	0.0745342	6.393	0.0752788	6.382	0.0623223	6.411
	6.4	0.322123	6.404	0.327449	6.401	0.32388	6.393	0.31286	6.411	0.307103	6.391	0.30915	6.407	0.302085	6.406	0.292656	6.407	0.281689	6.396	0.264089	6.414	0.257261	6.411	0.240606	6.403	0.219751	6.404	0.201313	6.406	0.191401	6.393	0.161502	6.388	0.144343	6.388	0.125909	6.388	0.110705	6.403	0.104447	6.398	0.0952701	6.389	0.0838586	6.395	0.0707119	6.384	0.0628221	6.414
	6.401	0.33145	6.406	0.326851	6.403	0.31485	6.395	0.314193	6.414	0.307669	6.395	0.309507	6.409	0.298871	6.409	0.295343	6.408	0.285746	6.399	0.263989	6.416	0.261189	6.414	0.240072	6.405	0.222235	6.406	0.207015	6.407	0.193501	6.395	0.165736	6.391	0.148838	6.39	0.128123	6.39	0.116719	6.405	0.115131	6.4	0.102198	6.391	0.0860645	6.398	0.0727767	6.386	0.0577774	6.417
	6.404	0.327282	6.409	0.323238	6.404	0.315311	6.398	0.314858	6.416	0.306597	6.398	0.299771	6.411	0.301891	6.411	0.294563	6.411	0.278795	6.402	0.267051	6.419	0.259969	6.416	0.2465	6.407	0.225215	6.407	0.206315	6.411	0.189608	6.398	0.1661	6.393	0.145561	6.393	0.130727	6.393	0.115523	6.407	0.117111	6.403	0.098195	6.394	0.0834121	6.399	0.0773634	6.388	0.0627408	6.419
	6.406	0.319583	6.411	0.324758	6.406	0.324413	6.399	0.317745	6.42	0.312332	6.399	0.312458	6.414	0.303658	6.412	0.289651	6.416	0.283189	6.403	0.267727	6.421	0.261808	6.419	0.24818	6.409	0.230201	6.409	0.206601	6.412	0.192795	6.399	0.164887	6.395	0.143594	6.395	0.12896	6.396	0.116808	6.409	0.114997	6.405	0.102579	6.396	0.0811727	6.401	0.0769315	6.39	0.0660551	6.422
	6.409	0.32867	6.414	0.333524	6.409	0.3209	6.402	0.309907	6.422	0.306552	6.402	0.29662	6.416	0.298085	6.415	0.289775	6.418	0.282453	6.407	0.268191	6.425	0.268686	6.421	0.252119	6.411	0.228221	6.411	0.207922	6.414	0.192074	6.402	0.167849	6.396	0.149246	6.398	0.133025	6.397	0.123023	6.412	0.113705	6.409	0.107945	6.399	0.0868723	6.403	0.0768015	6.393	0.0645589	6.424
	6.411	0.32029	6.416	0.327952	6.411	0.31642	6.405	0.314267	6.425	0.308894	6.404	0.309158	6.419	0.305365	6.417	0.292503	6.42	0.293225	6.41	0.266753	6.427	0.259645	6.423	0.248625	6.413	0.231412	6.414	0.201588	6.416	0.192602	6.404	0.173687	6.399	0.151545	6.4	0.139353	6.4	0.116249	6.414	0.125584	6.411	0.107665	6.401	0.0890404	6.407	0.0757655	6.396	0.0707439	6.427
	6.413	0.325581	6.417	0.330698	6.413	0.322311	6.406	0.305146	6.427	0.312653	6.406	0.304659	6.42	0.303021	6.419	0.297237	6.423	0.277014	6.413	0.273188	6.43	0.265309	6.426	0.255824	6.416	0.224515	6.416	0.217516	6.418	0.198065	6.406	0.172588	6.402	0.153908	6.403	0.13735	6.402	0.127269	6.416	0.122412	6.413	0.104656	6.403	0.0930104	6.409	0.0825515	6.398	0.0676567	6.428
	6.416	0.318084	6.419	0.334232	6.416	0.326514	6.409	0.317033	6.43	0.314716	6.407	0.30596	6.424	0.298517	6.422	0.295213	6.425	0.288687	6.415	0.273509	6.432	0.270081	6.428	0.253449	6.418	0.229579	6.418	0.218579	6.42	0.199337	6.409	0.169975	6.404	0.153645	6.407	0.143513	6.404	0.124807	6.419	0.125491	6.416	0.109959	6.405	0.0965943	6.411	0.0856717	6.4	0.0690849	6.432
	6.417	0.32273	6.422	0.328807	6.418	0.321378	6.411	0.316953	6.432	0.309789	6.411	0.301666	6.425	0.301883	6.425	0.297555	6.427	0.283245	6.417	0.273737	6.434	0.267505	6.43	0.24492	6.421	0.230234	6.42	0.217351	6.424	0.196634	6.412	0.179083	6.406	0.155947	6.408	0.14267	6.406	0.130709	6.422	0.127067	6.417	0.110405	6.407	0.0978744	6.414	0.0837381	6.402	0.0719055	6.436
	6.42	0.32492	6.425	0.331549	6.421	0.318833	6.414	0.310619	6.433	0.315447	6.413	0.303857	6.427	0.300741	6.427	0.296113	6.43	0.284809	6.42	0.267927	6.44	0.268529	6.432	0.252592	6.423	0.23724	6.423	0.215041	6.425	0.200599	6.414	0.182362	6.409	0.161634	6.411	0.14462	6.408	0.127067	6.424	0.125044	6.419	0.101739	6.409	0.0954604	6.416	0.0833656	6.406	0.0676449	6.437
	6.423	0.329009	6.427	0.323708	6.422	0.321069	6.416	0.307947	6.437	0.314109	6.414	0.298933	6.429	0.298834	6.43	0.298577	6.432	0.291882	6.422	0.274447	6.442	0.276775	6.434	0.255816	6.425	0.232212	6.426	0.222839	6.427	0.207458	6.416	0.173389	6.411	0.159954	6.412	0.143507	6.411	0.130316	6.427	0.124168	6.42	0.111495	6.412	0.0917683	6.419	0.0906455	6.407	0.0785456	6.439
	6.425	0.324782	6.43	0.323372	6.425	0.323211	6.417	0.314793	6.439	0.307315	6.416	0.30576	6.43	0.306305	6.433	0.297107	6.435	0.28266	6.425	0.273789	6.444	0.268438	6.437	0.253112	6.428	0.233064	6.427	0.216572	6.43	0.209221	6.418	0.183553	6.414	0.16492	6.416	0.141814	6.413	0.129707	6.43	0.122231	6.425	0.119657	6.414	0.096847	6.42	0.0897013	6.409	0.0743316	6.442
	6.427	0.32734	6.432	0.335944	6.426	0.324938	6.42	0.311683	6.442	0.314083	6.419	0.30454	6.433	0.305135	6.434	0.294873	6.437	0.284901	6.43	0.272311	6.445	0.265548	6.441	0.253426	6.43	0.244135	6.43	0.224435	6.432	0.207094	6.421	0.179109	6.416	0.163448	6.418	0.146877	6.416	0.13091	6.431	0.13452	6.427	0.115515	6.417	0.10622	6.423	0.0880909	6.412	0.0681394	6.445
	6.43	0.326204	6.434	0.321968	6.43	0.313734	6.422	0.312603	6.446	0.305354	6.421	0.30388	6.435	0.298556	6.438	0.298371	6.442	0.292275	6.431	0.2735	6.446	0.276146	6.445	0.253559	6.433	0.246065	6.432	0.224008	6.435	0.208273	6.423	0.187715	6.417	0.165294	6.42	0.153149	6.417	0.133155	6.434	0.132728	6.43	0.114079	6.418	0.0970383	6.425	0.0948632	6.414	0.0753182	6.446
	6.432	0.322377	6.437	0.326264	6.434	0.32653	6.423	0.316072	6.447	0.316623	6.423	0.309985	6.437	0.291797	6.44	0.290897	6.444	0.286338	6.435	0.278962	6.448	0.279219	6.446	0.262058	6.434	0.243231	6.435	0.218687	6.437	0.207714	6.425	0.184087	6.419	0.164928	6.423	0.151939	6.42	0.135645	6.437	0.130324	6.432	0.118252	6.42	0.10281	6.427	0.0925217	6.417	0.0789915	6.448
	6.434	0.3283	6.438	0.319966	6.435	0.318485	6.427	0.319303	6.451	0.313651	6.424	0.305092	6.44	0.302625	6.443	0.299506	6.446	0.292447	6.44	0.281331	6.451	0.271044	6.448	0.25823	6.438	0.238929	6.437	0.223728	6.441	0.216428	6.428	0.187838	6.421	0.165867	6.425	0.157811	6.424	0.142142	6.439	0.13083	6.435	0.12513	6.422	0.0956302	6.428	0.0939147	6.419	0.0793256	6.454
	6.437	0.330796	6.441	0.320778	6.437	0.316526	6.428	0.316996	6.455	0.303035	6.429	0.307509	6.442	0.300271	6.445	0.294316	6.448	0.28732	6.442	0.288877	6.456	0.268239	6.451	0.260755	6.439	0.244033	6.44	0.234056	6.443	0.220651	6.43	0.191009	6.424	0.17208	6.428	0.157463	6.425	0.143307	6.442	0.135198	6.437	0.121471	6.426	0.100098	6.432	0.100358	6.421	0.0800653	6.457
	6.439	0.329802	6.443	0.329201	6.439	0.324932	6.431	0.320156	6.456	0.314047	6.433	0.31041	6.445	0.309644	6.448	0.302187	6.451	0.293544	6.444	0.27774	6.458	0.274664	6.453	0.261281	6.442	0.242001	6.442	0.221502	6.446	0.211159	6.432	0.197982	6.425	0.173645	6.432	0.157706	6.427	0.139066	6.443	0.136761	6.438	0.122973	6.427	0.107231	6.434	0.092082	6.424	0.0805778	6.458
	6.442	0.32767	6.446	0.333509	6.442	0.321	6.432	0.32184	6.457	0.312241	6.434	0.303077	6.447	0.301512	6.453	0.303238	6.453	0.28917	6.448	0.287621	6.459	0.27579	6.455	0.266839	6.445	0.239074	6.443	0.235465	6.448	0.215732	6.435	0.19726	6.43	0.171968	6.433	0.157464	6.43	0.14073	6.446	0.142269	6.441	0.128486	6.43	0.108894	6.437	0.100278	6.427	0.0871018	6.461
	6.443	0.321733	6.448	0.327882	6.444	0.323163	6.437	0.318759	6.461	0.308678	6.437	0.308672	6.448	0.302816	6.455	0.307196	6.455	0.291128	6.451	0.289646	6.462	0.276396	6.458	0.267476	6.446	0.253473	6.446	0.230573	6.451	0.219656	6.437	0.195601	6.432	0.17084	6.437	0.165326	6.432	0.144902	6.448	0.146642	6.443	0.126208	6.432	0.105967	6.439	0.092384	6.428	0.0840947	6.463
	6.446	0.328942	6.45	0.328609	6.448	0.318944	6.442	0.316833	6.462	0.317504	6.44	0.312001	6.45	0.304842	6.457	0.298601	6.457	0.291733	6.454	0.286173	6.464	0.273513	6.459	0.267301	6.448	0.246445	6.448	0.226746	6.453	0.221083	6.439	0.195908	6.435	0.177419	6.438	0.162528	6.436	0.151098	6.451	0.141866	6.446	0.128817	6.435	0.108246	6.442	0.100952	6.431	0.0840545	6.468
	6.448	0.325015	6.453	0.327133	6.453	0.321295	6.444	0.317996	6.464	0.310221	6.443	0.301809	6.453	0.308466	6.459	0.299558	6.459	0.29369	6.455	0.28593	6.47	0.278012	6.462	0.274207	6.45	0.246972	6.454	0.234897	6.458	0.219677	6.442	0.202076	6.437	0.17346	6.442	0.1652	6.437	0.149422	6.453	0.140893	6.448	0.13469	6.437	0.113087	6.444	0.0994148	6.432	0.0872383	6.47
	6.453	0.327365	6.456	0.330002	6.456	0.322664	6.447	0.318873	6.466	0.312588	6.446	0.306518	6.456	0.302436	6.462	0.298864	6.461	0.28937	6.459	0.283492	6.471	0.276973	6.464	0.266924	6.456	0.249965	6.455	0.232954	6.459	0.222902	6.444	0.203538	6.439	0.183166	6.445	0.175773	6.442	0.154396	6.455	0.14725	6.451	0.129514	6.439	0.115993	6.446	0.105123	6.435	0.0823168	6.472
	6.455	0.323423	6.457	0.328496	6.458	0.32539	6.451	0.312002	6.469	0.306515	6.448	0.307091	6.457	0.301729	6.464	0.303381	6.464	0.297813	6.46	0.287665	6.472	0.281266	6.467	0.267242	6.458	0.253791	6.457	0.23776	6.462	0.230909	6.446	0.198647	6.442	0.179834	6.446	0.167171	6.443	0.149459	6.459	0.143912	6.453	0.13814	6.442	0.109261	6.448	0.103696	6.437	0.0918577	6.477
	6.457	0.324928	6.46	0.326226	6.46	0.330888	6.453	0.316428	6.471	0.312781	6.45	0.306917	6.46	0.30256	6.467	0.303499	6.466	0.292681	6.465	0.280375	6.476	0.280417	6.469	0.269618	6.46	0.250689	6.459	0.236816	6.464	0.227425	6.448	0.20552	6.446	0.185605	6.448	0.174344	6.446	0.156767	6.464	0.150735	6.456	0.13411	6.443	0.111824	6.45	0.104523	6.44	0.091586	6.479
	6.459	0.327485	6.463	0.329757	6.464	0.317238	6.456	0.313697	6.473	0.313552	6.453	0.302341	6.462	0.305192	6.469	0.293875	6.469	0.298707	6.467	0.286633	6.479	0.280232	6.471	0.270784	6.464	0.259839	6.462	0.244423	6.468	0.228203	6.451	0.199244	6.448	0.189778	6.45	0.173671	6.448	0.15704	6.466	0.164103	6.458	0.137135	6.446	0.117032	6.453	0.109347	6.443	0.0871947	6.481
	6.463	0.33169	6.466	0.323444	6.466	0.326906	6.458	0.318823	6.477	0.305873	6.455	0.301699	6.465	0.309669	6.471	0.298441	6.471	0.300073	6.471	0.291175	6.481	0.280416	6.474	0.270534	6.468	0.262816	6.464	0.240339	6.472	0.231779	6.453	0.20197	6.45	0.191905	6.453	0.170295	6.45	0.157367	6.469	0.15943	6.459	0.13956	6.448	0.118705	6.456	0.105216	6.444	0.0956948	6.482
	6.464	0.332208	6.469	0.32567	6.47	0.324637	6.462	0.320154	6.478	0.31096	6.458	0.314336	6.466	0.308477	6.474	0.299691	6.474	0.295423	6.472	0.284269	6.483	0.286135	6.477	0.270377	6.469	0.262833	6.469	0.243434	6.474	0.238035	6.455	0.206528	6.451	0.193203	6.455	0.183052	6.453	0.154391	6.473	0.153267	6.462	0.136666	6.451	0.118429	6.458	0.113641	6.447	0.0984721	6.485
	6.468	0.327285	6.471	0.325936	6.473	0.325969	6.463	0.319752	6.481	0.302824	6.459	0.313761	6.469	0.302103	6.479	0.2961	6.476	0.299617	6.474	0.293925	6.485	0.283334	6.479	0.278543	6.472	0.256893	6.472	0.246993	6.477	0.234678	6.459	0.20889	6.455	0.184687	6.457	0.179658	6.455	0.155948	6.474	0.160645	6.464	0.145283	6.453	0.118156	6.46	0.11084	6.448	0.0952762	6.488
	6.469	0.329402	6.474	0.328485	6.477	0.323391	6.467	0.317689	6.483	0.316943	6.462	0.310068	6.471	0.303169	6.484	0.301927	6.478	0.289352	6.476	0.287319	6.488	0.281424	6.482	0.272172	6.473	0.26047	6.475	0.24769	6.479	0.235745	6.462	0.212197	6.458	0.194123	6.459	0.178314	6.458	0.165985	6.479	0.160255	6.467	0.143801	6.456	0.121025	6.464	0.11409	6.453	0.0979268	6.49
	6.472	0.326862	6.477	0.327929	6.478	0.326677	6.469	0.316665	6.485	0.315842	6.464	0.302984	6.474	0.304719	6.485	0.298202	6.481	0.297117	6.479	0.289934	6.491	0.284798	6.483	0.281146	6.476	0.256643	6.477	0.248592	6.481	0.236129	6.464	0.210313	6.46	0.192822	6.462	0.187421	6.459	0.169411	6.481	0.161339	6.469	0.139377	6.457	0.126519	6.467	0.113007	6.456	0.0987962	6.493
	6.474	0.327618	6.478	0.323115	6.481	0.321241	6.472	0.313225	6.487	0.317893	6.466	0.307852	6.476	0.300313	6.489	0.303132	6.485	0.297434	6.482	0.294464	6.492	0.29011	6.487	0.270696	6.479	0.263658	6.479	0.248359	6.486	0.240688	6.466	0.215181	6.463	0.195453	6.464	0.178037	6.462	0.165017	6.483	0.164558	6.471	0.141843	6.459	0.120175	6.469	0.116884	6.457	0.10349	6.497
	6.477	0.330361	6.481	0.333979	6.483	0.32466	6.474	0.323581	6.49	0.309289	6.469	0.305178	6.479	0.308928	6.491	0.302367	6.487	0.295986	6.484	0.290561	6.497	0.285712	6.489	0.273575	6.481	0.262742	6.484	0.249186	6.487	0.243498	6.468	0.21839	6.464	0.203772	6.466	0.188805	6.464	0.168834	6.486	0.170998	6.475	0.150333	6.463	0.12038	6.471	0.11905	6.459	0.0992466	6.498
	6.479	0.326327	6.484	0.324522	6.485	0.323459	6.477	0.314324	6.492	0.311118	6.472	0.309738	6.481	0.305013	6.492	0.299178	6.49	0.297381	6.487	0.292587	6.498	0.293616	6.491	0.27491	6.484	0.263585	6.485	0.252361	6.489	0.245777	6.471	0.217173	6.467	0.20679	6.469	0.179532	6.466	0.169001	6.488	0.167847	6.479	0.149102	6.464	0.131798	6.474	0.119599	6.462	0.106053	6.501
	6.481	0.339611	6.485	0.327297	6.488	0.32535	6.48	0.315831	6.498	0.315124	6.474	0.312294	6.485	0.31403	6.498	0.303485	6.492	0.29091	6.488	0.289527	6.501	0.291785	6.492	0.275021	6.487	0.264511	6.489	0.259091	6.492	0.245523	6.474	0.210723	6.469	0.199266	6.471	0.184898	6.469	0.167928	6.49	0.171104	6.482	0.151132	6.466	0.126966	6.476	0.115993	6.464	0.10117	6.503
	6.486	0.32237	6.49	0.335844	6.493	0.328259	6.481	0.316974	6.5	0.315455	6.476	0.306188	6.488	0.310621	6.503	0.302818	6.495	0.298657	6.493	0.289736	6.503	0.28475	6.498	0.277828	6.488	0.262351	6.492	0.262437	6.493	0.242946	6.476	0.223417	6.472	0.202425	6.474	0.189247	6.471	0.176494	6.494	0.173869	6.485	0.153804	6.469	0.129093	6.48	0.12875	6.468	0.107447	6.505
	6.488	0.32812	6.495	0.33112	6.497	0.317537	6.484	0.318917	6.503	0.314458	6.479	0.310503	6.493	0.30993	6.505	0.302798	6.496	0.286905	6.496	0.288906	6.505	0.28513	6.5	0.276959	6.492	0.267636	6.497	0.260539	6.498	0.247329	6.479	0.218132	6.474	0.204281	6.476	0.198341	6.473	0.173365	6.496	0.176527	6.486	0.159045	6.473	0.131329	6.481	0.121593	6.471	0.10573	6.508
	6.491	0.332894	6.497	0.321675	6.5	0.328772	6.487	0.316543	6.505	0.314838	6.481	0.309388	6.495	0.305353	6.507	0.300848	6.497	0.294313	6.498	0.290819	6.508	0.283887	6.503	0.279761	6.495	0.280683	6.498	0.252643	6.502	0.248902	6.481	0.224517	6.477	0.208625	6.479	0.192657	6.476	0.177737	6.498	0.171239	6.488	0.152495	6.475	0.137749	6.485	0.125511	6.472	0.109923	6.509
	6.492	0.332705	6.498	0.333279	6.502	0.318714	6.488	0.317383	6.51	0.312351	6.488	0.305796	6.497	0.304509	6.509	0.298083	6.503	0.29185	6.501	0.286887	6.51	0.290344	6.508	0.284898	6.498	0.261443	6.503	0.256877	6.503	0.252063	6.484	0.226359	6.48	0.214532	6.481	0.193141	6.479	0.179053	6.502	0.177212	6.49	0.159151	6.477	0.137951	6.488	0.130401	6.474	0.115579	6.513
	6.495	0.332652	6.5	0.32801	6.506	0.327688	6.492	0.319968	6.511	0.319688	6.491	0.31207	6.502	0.300185	6.512	0.297572	6.504	0.29735	6.503	0.293652	6.513	0.27969	6.51	0.281755	6.502	0.270515	6.505	0.264457	6.505	0.252343	6.488	0.225325	6.481	0.207875	6.483	0.19336	6.481	0.183537	6.504	0.178872	6.495	0.160327	6.479	0.137818	6.49	0.132158	6.479	0.112789	6.514
	6.496	0.3292	6.504	0.334712	6.508	0.325112	6.496	0.313362	6.514	0.323442	6.495	0.302828	6.503	0.313246	6.515	0.305909	6.506	0.297164	6.505	0.297632	6.514	0.291734	6.513	0.285401	6.503	0.272176	6.507	0.258407	6.507	0.248693	6.491	0.226199	6.487	0.213644	6.485	0.203959	6.483	0.183256	6.506	0.181686	6.498	0.155287	6.483	0.134821	6.492	0.135987	6.481	0.113373	6.516
	6.497	0.329408	6.506	0.329626	6.511	0.329505	6.497	0.32267	6.516	0.313022	6.498	0.309788	6.505	0.305226	6.516	0.306482	6.51	0.300544	6.506	0.290566	6.516	0.289214	6.514	0.287645	6.507	0.268806	6.509	0.261542	6.511	0.250593	6.492	0.233311	6.488	0.214883	6.489	0.198689	6.485	0.174455	6.509	0.181438	6.5	0.157518	6.488	0.14071	6.495	0.134234	6.484	0.114916	6.518
	6.5	0.336643	6.507	0.339343	6.513	0.325515	6.5	0.312406	6.518	0.316655	6.502	0.31356	6.508	0.303883	6.519	0.291567	6.513	0.301891	6.509	0.291717	6.519	0.290399	6.516	0.278525	6.509	0.266541	6.511	0.266007	6.513	0.249003	6.494	0.231247	6.491	0.213257	6.49	0.204506	6.489	0.184885	6.511	0.178003	6.503	0.16792	6.49	0.142867	6.498	0.129093	6.485	0.114191	6.521
	6.504	0.329345	6.512	0.323867	6.515	0.323566	6.502	0.317047	6.52	0.319532	6.505	0.310301	6.51	0.30654	6.522	0.308388	6.516	0.303714	6.511	0.291683	6.52	0.286324	6.518	0.284958	6.511	0.278607	6.512	0.260031	6.515	0.249353	6.498	0.236817	6.494	0.216105	6.494	0.200271	6.49	0.185602	6.513	0.180713	6.505	0.1663	6.494	0.142332	6.5	0.144424	6.488	0.112781	6.523
	6.505	0.327925	6.514	0.324897	6.518	0.326472	6.503	0.318608	6.523	0.309764	6.509	0.313487	6.512	0.3105	6.523	0.304224	6.52	0.300124	6.515	0.295143	6.524	0.288216	6.523	0.283867	6.514	0.26826	6.516	0.264041	6.516	0.249127	6.5	0.240648	6.497	0.217771	6.497	0.200037	6.493	0.190654	6.515	0.190163	6.508	0.168157	6.496	0.15229	6.503	0.138227	6.49	0.122438	6.525
	6.508	0.326582	6.516	0.329477	6.519	0.335324	6.507	0.317538	6.525	0.312725	6.51	0.315415	6.515	0.302937	6.528	0.305788	6.523	0.293957	6.519	0.291601	6.527	0.287663	6.526	0.284105	6.516	0.28274	6.518	0.261274	6.518	0.25696	6.502	0.235089	6.5	0.224606	6.499	0.20826	6.498	0.185237	6.518	0.17977	6.511	0.173651	6.498	0.144902	6.505	0.138707	6.494	0.121903	6.528
	6.51	0.329539	6.519	0.331962	6.521	0.327443	6.509	0.313673	6.527	0.318971	6.512	0.304575	6.517	0.310339	6.529	0.308742	6.524	0.302216	6.523	0.291858	6.529	0.292474	6.528	0.278331	6.518	0.277173	6.521	0.264645	6.523	0.256069	6.505	0.23753	6.502	0.220748	6.502	0.206114	6.5	0.194368	6.523	0.187179	6.514	0.168304	6.5	0.144033	6.506	0.13824	6.497	0.120069	6.529
	6.513	0.326586	6.523	0.332319	6.524	0.328841	6.512	0.317062	6.53	0.31124	6.515	0.304812	6.518	0.301044	6.532	0.302912	6.527	0.299364	6.525	0.29492	6.531	0.293647	6.529	0.282785	6.519	0.278525	6.523	0.268683	6.525	0.25783	6.506	0.231664	6.504	0.226608	6.506	0.207888	6.503	0.199571	6.524	0.192039	6.516	0.169284	6.503	0.154335	6.508	0.145464	6.498	0.119373	6.531
	6.515	0.334436	6.526	0.328357	6.525	0.323043	6.514	0.316192	6.532	0.321151	6.518	0.310319	6.521	0.305115	6.533	0.299407	6.528	0.30052	6.528	0.293622	6.534	0.292808	6.531	0.285158	6.523	0.276282	6.525	0.262444	6.528	0.259833	6.509	0.234916	6.507	0.220739	6.511	0.210605	6.504	0.18997	6.525	0.19364	6.518	0.172718	6.505	0.145516	6.512	0.140781	6.502	0.124446	6.532
	6.518	0.326043	6.531	0.32771	6.528	0.327645	6.516	0.322372	6.534	0.308416	6.523	0.300628	6.522	0.303816	6.535	0.297884	6.529	0.295374	6.53	0.288435	6.536	0.29014	6.532	0.288755	6.524	0.274342	6.528	0.268247	6.531	0.25886	6.511	0.233081	6.508	0.231146	6.513	0.215715	6.506	0.197984	6.528	0.189743	6.521	0.180288	6.508	0.153773	6.513	0.148767	6.503	0.124007	6.536
	6.519	0.333494	6.532	0.328807	6.53	0.321258	6.518	0.315805	6.536	0.315048	6.524	0.313187	6.524	0.304812	6.537	0.29911	6.532	0.304144	6.532	0.295646	6.537	0.286442	6.536	0.284451	6.528	0.278046	6.53	0.262259	6.532	0.259556	6.514	0.241634	6.511	0.223039	6.516	0.212939	6.509	0.197936	6.53	0.192555	6.523	0.171827	6.51	0.159429	6.516	0.148091	6.505	0.127187	6.538
	6.521	0.329213	6.534	0.325771	6.531	0.326472	6.52	0.327882	6.537	0.31255	6.525	0.313289	6.526	0.29769	6.54	0.298681	6.534	0.289309	6.533	0.303841	6.541	0.291147	6.538	0.283888	6.532	0.27537	6.532	0.27317	6.534	0.263021	6.517	0.239443	6.513	0.230049	6.518	0.215872	6.513	0.196311	6.532	0.194866	6.526	0.183664	6.513	0.155676	6.521	0.144695	6.508	0.125044	6.541
	6.526	0.328489	6.536	0.324703	6.534	0.328033	6.522	0.318578	6.54	0.311921	6.528	0.309491	6.527	0.30256	6.542	0.306337	6.536	0.303741	6.536	0.290242	6.543	0.287576	6.544	0.284427	6.534	0.278134	6.535	0.269543	6.539	0.255975	6.518	0.255648	6.516	0.226973	6.52	0.214849	6.515	0.200262	6.534	0.192131	6.529	0.178644	6.514	0.15962	6.523	0.151833	6.511	0.129037	6.544
	6.528	0.324215	6.539	0.324725	6.538	0.327402	6.525	0.313076	6.542	0.319276	6.529	0.302145	6.529	0.30357	6.545	0.306594	6.539	0.299162	6.538	0.301979	6.544	0.287016	6.545	0.284937	6.536	0.280866	6.536	0.275167	6.541	0.26346	6.521	0.245219	6.518	0.234806	6.523	0.221581	6.517	0.198663	6.536	0.197363	6.531	0.175218	6.516	0.1574	6.525	0.145894	6.514	0.128591	6.546
	6.529	0.327569	6.541	0.32331	6.539	0.317487	6.528	0.319678	6.543	0.310284	6.532	0.314115	6.531	0.306644	6.547	0.303455	6.541	0.304348	6.541	0.293949	6.546	0.28687	6.548	0.28203	6.538	0.280003	6.537	0.275669	6.543	0.271789	6.522	0.246821	6.521	0.226877	6.528	0.226845	6.52	0.200145	6.539	0.203784	6.532	0.188114	6.518	0.156533	6.526	0.159871	6.515	0.134998	6.549
	6.531	0.334043	6.542	0.321332	6.541	0.324672	6.531	0.317406	6.545	0.311034	6.534	0.30898	6.534	0.304605	6.55	0.301881	6.542	0.294469	6.542	0.301271	6.55	0.292913	6.55	0.293724	6.541	0.281973	6.539	0.273289	6.544	0.261429	6.526	0.240794	6.523	0.236715	6.529	0.218399	6.521	0.197839	6.541	0.20147	6.535	0.179986	6.521	0.162204	6.529	0.153851	6.518	0.128604	6.551
	6.534	0.324504	6.545	0.335989	6.544	0.326041	6.532	0.323702	6.549	0.312299	6.536	0.303412	6.536	0.308237	6.552	0.305965	6.544	0.299917	6.544	0.294618	6.552	0.286796	6.552	0.288608	6.543	0.283602	6.543	0.273303	6.547	0.2778	6.528	0.24292	6.526	0.237653	6.531	0.229572	6.524	0.211937	6.543	0.205499	6.536	0.190511	6.523	0.165342	6.532	0.15882	6.52	0.140781	6.553
	6.536	0.331335	6.548	0.319482	6.545	0.333451	6.534	0.325066	6.55	0.308921	6.541	0.301819	6.538	0.311673	6.555	0.298334	6.547	0.302687	6.545	0.290428	6.554	0.29391	6.555	0.287077	6.546	0.281796	6.544	0.268143	6.55	0.272226	6.529	0.244875	6.529	0.234033	6.534	0.223133	6.526	0.207315	6.545	0.208249	6.539	0.187732	6.525	0.168003	6.534	0.150185	6.523	0.141913	6.556
	6.538	0.334972	6.551	0.320142	6.548	0.330944	6.536	0.316698	6.552	0.318704	6.543	0.315347	6.541	0.307943	6.557	0.307912	6.55	0.297214	6.55	0.295315	6.556	0.296202	6.557	0.289155	6.547	0.281413	6.547	0.276214	6.553	0.274135	6.531	0.253448	6.532	0.239203	6.536	0.222065	6.529	0.202295	6.547	0.20141	6.541	0.190517	6.528	0.170106	6.536	0.155817	6.525	0.141075	6.559
	6.541	0.329542	6.552	0.328959	6.55	0.328438	6.539	0.31972	6.556	0.31251	6.545	0.309597	6.543	0.301572	6.559	0.29991	6.552	0.294397	6.552	0.296899	6.557	0.296744	6.559	0.289753	6.551	0.290405	6.55	0.27464	6.555	0.272979	6.534	0.251309	6.534	0.234867	6.539	0.224387	6.532	0.216764	6.55	0.206136	6.543	0.186246	6.53	0.165218	6.537	0.153819	6.528	0.133877	6.561
	6.544	0.328911	6.556	0.325165	6.552	0.322521	6.541	0.316505	6.559	0.31485	6.546	0.312441	6.546	0.303566	6.561	0.301587	6.555	0.302567	6.554	0.294912	6.562	0.286695	6.562	0.290106	6.552	0.277423	6.552	0.277323	6.558	0.269522	6.536	0.249141	6.537	0.244301	6.541	0.232372	6.536	0.207661	6.553	0.207645	6.545	0.187296	6.533	0.175024	6.541	0.165024	6.53	0.14309	6.563
	6.545	0.328621	6.557	0.329407	6.555	0.326391	6.543	0.318434	6.561	0.318227	6.55	0.313885	6.547	0.308683	6.564	0.307652	6.557	0.303744	6.557	0.290946	6.564	0.283784	6.564	0.292695	6.555	0.280692	6.554	0.285337	6.56	0.270701	6.538	0.251578	6.539	0.240221	6.543	0.231101	6.54	0.217434	6.557	0.207166	6.547	0.192257	6.534	0.168094	6.543	0.167253	6.532	0.147001	6.564
	6.547	0.330482	6.56	0.332151	6.557	0.330869	6.545	0.317484	6.563	0.309982	6.552	0.314368	6.551	0.305075	6.567	0.302246	6.558	0.29541	6.558	0.291612	6.567	0.290978	6.567	0.288989	6.558	0.283536	6.556	0.272329	6.563	0.269387	6.541	0.254548	6.541	0.242906	6.545	0.233651	6.541	0.216568	6.558	0.210732	6.55	0.195784	6.536	0.176926	6.545	0.167503	6.534	0.145565	6.569
	6.551	0.322774	6.561	0.324482	6.559	0.329667	6.547	0.318145	6.566	0.318146	6.555	0.307838	6.552	0.309693	6.569	0.302677	6.56	0.305688	6.562	0.298797	6.57	0.292059	6.57	0.28927	6.56	0.278914	6.559	0.278069	6.564	0.265997	6.542	0.252069	6.543	0.241235	6.547	0.228412	6.544	0.212637	6.561	0.215242	6.552	0.194167	6.539	0.167947	6.548	0.170396	6.536	0.145397	6.57
	6.552	0.324892	6.564	0.324947	6.561	0.332544	6.55	0.321371	6.567	0.318386	6.557	0.306315	6.555	0.301663	6.573	0.299516	6.562	0.302596	6.563	0.292076	6.572	0.294529	6.572	0.28794	6.563	0.2796	6.56	0.280415	6.569	0.274722	6.545	0.256526	6.546	0.242429	6.55	0.234938	6.545	0.224347	6.563	0.213597	6.555	0.195737	6.54	0.177599	6.55	0.17129	6.539	0.146519	6.573
	6.555	0.327562	6.565	0.326472	6.563	0.320699	6.552	0.320955	6.57	0.312667	6.559	0.305513	6.557	0.30694	6.575	0.297065	6.564	0.293085	6.566	0.29474	6.575	0.295297	6.573	0.295759	6.564	0.27961	6.564	0.276911	6.57	0.277672	6.547	0.253988	6.548	0.241978	6.552	0.238421	6.549	0.222512	6.566	0.21846	6.557	0.201514	6.544	0.181602	6.552	0.173273	6.543	0.155633	6.575
	6.557	0.326639	6.568	0.325662	6.567	0.320003	6.555	0.323224	6.572	0.315137	6.562	0.312767	6.56	0.307984	6.578	0.304583	6.568	0.295999	6.569	0.298811	6.577	0.297407	6.575	0.295608	6.568	0.283725	6.567	0.284105	6.573	0.272561	6.55	0.258814	6.551	0.245438	6.554	0.233035	6.552	0.220217	6.568	0.221422	6.559	0.198012	6.547	0.185073	6.555	0.172643	6.545	0.150983	6.578
	6.559	0.327337	6.57	0.325122	6.571	0.320052	6.557	0.317102	6.575	0.315405	6.563	0.305246	6.562	0.307292	6.579	0.306754	6.57	0.29936	6.571	0.295029	6.58	0.291002	6.578	0.289526	6.571	0.284753	6.569	0.278936	6.574	0.276437	6.552	0.263197	6.554	0.246869	6.557	0.241168	6.554	0.222431	6.571	0.21875	6.562	0.197666	6.55	0.179299	6.557	0.167721	6.547	0.151044	6.581
	6.562	0.337491	6.573	0.323711	6.573	0.325173	6.56	0.320446	6.578	0.313623	6.567	0.311849	6.564	0.305081	6.582	0.305285	6.573	0.309549	6.573	0.29225	6.584	0.289823	6.58	0.288113	6.573	0.286474	6.571	0.286354	6.576	0.267619	6.555	0.256967	6.556	0.247061	6.559	0.241667	6.557	0.222265	6.574	0.216847	6.565	0.19998	6.553	0.183708	6.559	0.168319	6.55	0.15247	6.583
	6.564	0.33638	6.575	0.32456	6.575	0.323522	6.562	0.319953	6.58	0.31891	6.569	0.314381	6.566	0.310934	6.585	0.295225	6.575	0.296497	6.576	0.306309	6.587	0.291782	6.584	0.295435	6.575	0.282623	6.573	0.280575	6.581	0.273932	6.558	0.25531	6.558	0.247469	6.562	0.23282	6.558	0.22273	6.576	0.218829	6.567	0.205548	6.555	0.191052	6.562	0.175972	6.554	0.157467	6.586
	6.567	0.329873	6.578	0.322078	6.577	0.323332	6.564	0.319542	6.582	0.315724	6.571	0.307698	6.568	0.302195	6.588	0.306168	6.578	0.300515	6.578	0.300817	6.589	0.29855	6.586	0.296097	6.578	0.287441	6.576	0.276133	6.582	0.274929	6.56	0.260889	6.559	0.257901	6.563	0.235999	6.561	0.22984	6.579	0.221008	6.569	0.20758	6.557	0.187929	6.564	0.175361	6.556	0.166859	6.588
	6.57	0.330955	6.581	0.319182	6.58	0.326127	6.566	0.315496	6.584	0.315431	6.573	0.30702	6.573	0.304745	6.591	0.301453	6.58	0.301402	6.58	0.294204	6.592	0.293943	6.588	0.290311	6.581	0.282445	6.578	0.275342	6.585	0.27307	6.563	0.267175	6.562	0.253054	6.566	0.239563	6.563	0.226895	6.58	0.227325	6.572	0.206799	6.559	0.185328	6.567	0.184055	6.559	0.162399	6.591
	6.573	0.320043	6.582	0.32678	6.582	0.331442	6.568	0.319157	6.587	0.311389	6.575	0.313768	6.575	0.310493	6.592	0.296911	6.581	0.303719	6.582	0.297719	6.593	0.29504	6.59	0.286921	6.583	0.28361	6.58	0.285329	6.587	0.272994	6.565	0.25741	6.564	0.245943	6.569	0.249534	6.566	0.234459	6.583	0.226907	6.573	0.208719	6.562	0.183481	6.57	0.184536	6.563	0.163931	6.592
	6.575	0.328292	6.585	0.32502	6.585	0.323782	6.573	0.315706	6.588	0.314907	6.578	0.310486	6.578	0.310611	6.596	0.31225	6.584	0.303224	6.583	0.295786	6.596	0.295182	6.592	0.295554	6.585	0.284283	6.582	0.284843	6.591	0.274298	6.567	0.260978	6.567	0.251537	6.571	0.244852	6.569	0.22943	6.584	0.222546	6.575	0.209967	6.564	0.18807	6.572	0.179006	6.568	0.170156	6.596
	6.577	0.333303	6.588	0.325363	6.588	0.331725	6.575	0.324055	6.591	0.316393	6.58	0.320573	6.581	0.307715	6.597	0.304273	6.587	0.298582	6.587	0.292084	6.599	0.304839	6.596	0.288893	6.588	0.284926	6.584	0.27665	6.592	0.278355	6.57	0.27036	6.57	0.254918	6.575	0.244722	6.571	0.235248	6.588	0.230222	6.578	0.206585	6.566	0.192923	6.575	0.180774	6.571	0.171484	6.597
	6.58	0.325797	6.592	0.327206	6.589	0.330076	6.578	0.309473	6.593	0.317848	6.582	0.307188	6.583	0.30738	6.601	0.302729	6.589	0.297451	6.589	0.290753	6.602	0.291972	6.599	0.28435	6.589	0.290577	6.587	0.283408	6.595	0.279553	6.573	0.255549	6.573	0.254607	6.576	0.240931	6.573	0.237469	6.59	0.231733	6.581	0.216789	6.57	0.188345	6.577	0.182484	6.573	0.171405	6.601
	6.581	0.329714	6.594	0.324845	6.593	0.328665	6.58	0.32396	6.596	0.32049	6.584	0.307095	6.585	0.303453	6.603	0.30349	6.591	0.297685	6.592	0.296045	6.605	0.299346	6.601	0.291772	6.593	0.287866	6.589	0.281177	6.599	0.278752	6.575	0.265597	6.575	0.258656	6.579	0.24211	6.575	0.233318	6.593	0.231663	6.584	0.215094	6.571	0.195113	6.58	0.187879	6.575	0.170654	6.603
	6.583	0.322779	6.596	0.321945	6.594	0.327507	6.582	0.315375	6.599	0.322847	6.587	0.309853	6.587	0.304978	6.605	0.304314	6.594	0.294983	6.594	0.297085	6.607	0.297614	6.603	0.287832	6.595	0.286066	6.593	0.286967	6.601	0.277674	6.578	0.265216	6.578	0.259474	6.581	0.242244	6.578	0.241036	6.597	0.239027	6.586	0.220156	6.574	0.19601	6.581	0.191596	6.576	0.175464	6.605
	6.586	0.328581	6.599	0.324802	6.596	0.324607	6.584	0.322182	6.601	0.316769	6.589	0.308122	6.591	0.308481	6.607	0.299182	6.596	0.307982	6.596	0.295184	6.61	0.298894	6.605	0.278557	6.599	0.290765	6.594	0.280009	6.602	0.272585	6.58	0.258802	6.58	0.250961	6.583	0.245109	6.58	0.238723	6.601	0.237584	6.589	0.218421	6.576	0.200792	6.584	0.1902	6.58	0.174759	6.608
	6.589	0.332946	6.601	0.323524	6.598	0.330065	6.587	0.31834	6.603	0.313429	6.592	0.315214	6.594	0.304079	6.609	0.298957	6.599	0.298339	6.6	0.296177	6.614	0.289896	6.606	0.292883	6.601	0.291487	6.598	0.284567	6.605	0.276959	6.581	0.265119	6.581	0.257978	6.585	0.245082	6.583	0.235405	6.602	0.233695	6.59	0.21598	6.58	0.200288	6.586	0.183362	6.581	0.171876	6.61
	6.591	0.32948	6.602	0.324035	6.601	0.320486	6.589	0.326809	6.605	0.315654	6.593	0.315211	6.596	0.312378	6.612	0.305859	6.601	0.293061	6.601	0.303963	6.616	0.298057	6.61	0.290106	6.602	0.285398	6.6	0.282102	6.608	0.28135	6.584	0.265024	6.584	0.262082	6.588	0.246524	6.584	0.239244	6.605	0.237769	6.594	0.223553	6.583	0.19777	6.589	0.191727	6.584	0.17818	6.612
	6.594	0.325478	6.605	0.323409	6.603	0.328146	6.592	0.317901	6.609	0.313996	6.596	0.306853	6.6	0.304872	6.615	0.295893	6.604	0.306827	6.605	0.294948	6.618	0.296351	6.614	0.292507	6.605	0.287872	6.602	0.285499	6.61	0.274007	6.587	0.267782	6.587	0.260641	6.591	0.25061	6.588	0.24432	6.608	0.24306	6.596	0.223952	6.584	0.204209	6.591	0.199262	6.586	0.181342	6.614
	6.596	0.325877	6.607	0.327177	6.605	0.327871	6.594	0.319741	6.611	0.308166	6.598	0.312112	6.602	0.304069	6.618	0.308019	6.606	0.303572	6.609	0.298391	6.621	0.294328	6.616	0.292268	6.607	0.29074	6.603	0.287148	6.612	0.281804	6.589	0.268451	6.589	0.259709	6.593	0.252865	6.591	0.243206	6.61	0.241817	6.599	0.218009	6.589	0.200236	6.592	0.188419	6.589	0.182707	6.619
	6.599	0.326834	6.609	0.326252	6.607	0.323439	6.596	0.32064	6.613	0.316247	6.602	0.315244	6.605	0.305842	6.62	0.303996	6.608	0.295038	6.612	0.291493	6.624	0.295236	6.618	0.289062	6.61	0.287321	6.608	0.286964	6.617	0.274921	6.592	0.264943	6.593	0.258899	6.596	0.248207	6.594	0.239403	6.612	0.242314	6.602	0.220243	6.59	0.200796	6.595	0.189217	6.591	0.179242	6.62
	6.601	0.329256	6.612	0.319354	6.61	0.33252	6.6	0.324233	6.615	0.315733	6.605	0.314917	6.608	0.309434	6.622	0.307456	6.611	0.301858	6.615	0.296427	6.628	0.292894	6.622	0.282899	6.612	0.287517	6.61	0.282121	6.619	0.280002	6.594	0.269883	6.595	0.262099	6.597	0.247929	6.596	0.246403	6.615	0.233848	6.604	0.220697	6.593	0.203926	6.597	0.192581	6.594	0.183139	6.622
	6.602	0.332268	6.614	0.322259	6.612	0.330416	6.601	0.317119	6.617	0.324716	6.607	0.315585	6.609	0.304785	6.626	0.298056	6.614	0.301996	6.618	0.299053	6.633	0.300625	6.623	0.297959	6.615	0.290851	6.612	0.282418	6.621	0.28404	6.597	0.267405	6.598	0.255999	6.601	0.257386	6.597	0.237125	6.618	0.237173	6.607	0.227284	6.595	0.204326	6.601	0.196238	6.595	0.179597	6.625
	6.605	0.328641	6.618	0.321414	6.615	0.31905	6.604	0.316285	6.62	0.321335	6.61	0.305566	6.612	0.310788	6.628	0.306563	6.616	0.296657	6.62	0.30333	6.634	0.289813	6.626	0.287399	6.617	0.291934	6.615	0.286752	6.622	0.2847	6.599	0.27374	6.599	0.260498	6.602	0.258597	6.599	0.25016	6.62	0.24505	6.609	0.227059	6.597	0.20669	6.602	0.196249	6.598	0.187297	6.627
	6.608	0.328333	6.619	0.329052	6.617	0.326733	6.606	0.32053	6.622	0.307995	6.611	0.310029	6.615	0.304221	6.632	0.306733	6.618	0.307951	6.622	0.29409	6.638	0.293849	6.628	0.289605	6.62	0.285154	6.617	0.289935	6.625	0.281921	6.602	0.271673	6.601	0.26322	6.605	0.259171	6.601	0.239082	6.623	0.243471	6.612	0.233662	6.601	0.208247	6.605	0.195823	6.602	0.181629	6.631
	6.611	0.331853	6.622	0.312451	6.619	0.329114	6.609	0.325947	6.624	0.316544	6.615	0.311596	6.617	0.317004	6.635	0.300964	6.621	0.307028	6.623	0.29615	6.64	0.296179	6.63	0.290955	6.623	0.293874	6.619	0.285616	6.628	0.284407	6.604	0.275728	6.604	0.264186	6.609	0.252113	6.604	0.250748	6.624	0.243959	6.615	0.231795	6.604	0.210613	6.607	0.209091	6.603	0.188978	6.635
	6.615	0.32402	6.624	0.320499	6.623	0.318273	6.612	0.327449	6.627	0.316456	6.617	0.315279	6.62	0.305024	6.636	0.304016	6.625	0.297809	6.627	0.30795	6.643	0.297343	6.632	0.292776	6.625	0.284634	6.622	0.291414	6.63	0.280957	6.606	0.270173	6.607	0.270573	6.61	0.257119	6.605	0.245567	6.627	0.245471	6.617	0.230478	6.606	0.209658	6.61	0.202271	6.607	0.188471	6.639
	6.619	0.320985	6.627	0.332211	6.625	0.324033	6.614	0.320454	6.63	0.317352	6.619	0.315961	6.621	0.309024	6.638	0.306817	6.63	0.298544	6.629	0.300256	6.645	0.293874	6.636	0.294759	6.626	0.283814	6.627	0.281275	6.633	0.284938	6.61	0.274595	6.61	0.265453	6.612	0.250916	6.608	0.247058	6.629	0.241776	6.619	0.22896	6.609	0.217774	6.612	0.204068	6.61	0.187151	6.64
	6.621	0.338223	6.63	0.327307	6.629	0.324779	6.616	0.317215	6.631	0.31297	6.622	0.321259	6.625	0.308305	6.641	0.298831	6.633	0.299125	6.633	0.291527	6.647	0.296173	6.638	0.28836	6.628	0.28852	6.631	0.286089	6.636	0.286461	6.612	0.273192	6.615	0.268384	6.614	0.25492	6.61	0.246215	6.633	0.249848	6.622	0.231258	6.611	0.218944	6.614	0.202072	6.612	0.193248	6.643
	6.623	0.322843	6.631	0.325625	6.631	0.324087	6.617	0.320766	6.635	0.320004	6.623	0.306019	6.627	0.310145	6.644	0.305287	6.635	0.305796	6.634	0.297016	6.65	0.299592	6.641	0.296174	6.631	0.293088	6.633	0.285352	6.639	0.283999	6.615	0.275525	6.619	0.270648	6.617	0.266633	6.613	0.24516	6.634	0.250736	6.625	0.234379	6.614	0.211281	6.618	0.204728	6.616	0.193114	6.645
	6.625	0.327104	6.635	0.321459	6.634	0.328538	6.62	0.325886	6.636	0.315556	6.626	0.316459	6.631	0.305858	6.646	0.305206	6.638	0.296949	6.638	0.301851	6.653	0.294647	6.643	0.295554	6.633	0.287351	6.635	0.288523	6.64	0.288891	6.617	0.276209	6.622	0.278447	6.619	0.260714	6.615	0.253246	6.638	0.244472	6.627	0.233319	6.617	0.217294	6.62	0.210504	6.62	0.205285	6.648
	6.628	0.32639	6.639	0.324849	6.636	0.329173	6.622	0.322946	6.64	0.320886	6.628	0.308166	6.633	0.313221	6.649	0.302177	6.64	0.305579	6.639	0.296489	6.655	0.292273	6.645	0.293485	6.637	0.290517	6.639	0.279513	6.643	0.283456	6.62	0.274328	6.625	0.267367	6.622	0.252412	6.617	0.247429	6.64	0.248101	6.631	0.236732	6.618	0.216236	6.623	0.206625	6.622	0.203644	6.651
	6.63	0.328539	6.64	0.322342	6.638	0.320674	6.625	0.318567	6.643	0.313651	6.631	0.311134	6.635	0.307392	6.651	0.298752	6.643	0.306343	6.642	0.298135	6.656	0.298245	6.648	0.298316	6.638	0.278575	6.641	0.29049	6.646	0.280851	6.622	0.276188	6.626	0.274647	6.624	0.256261	6.62	0.261348	6.642	0.242456	6.634	0.237184	6.622	0.215673	6.626	0.206164	6.624	0.197793	6.653
	6.633	0.32412	6.644	0.319682	6.642	0.327058	6.627	0.324706	6.644	0.316126	6.633	0.312296	6.638	0.314845	6.653	0.307416	6.644	0.304419	6.643	0.300045	6.66	0.294916	6.65	0.297603	6.643	0.286669	6.644	0.290645	6.648	0.284917	6.624	0.277337	6.628	0.275553	6.627	0.265273	6.622	0.245008	6.644	0.248841	6.636	0.241218	6.623	0.214934	6.628	0.209371	6.627	0.200705	6.654
	6.635	0.328391	6.645	0.321637	6.644	0.334044	6.63	0.324702	6.646	0.313346	6.638	0.30972	6.64	0.301975	6.655	0.305041	6.648	0.298605	6.646	0.30264	6.661	0.292928	6.654	0.29887	6.646	0.291564	6.646	0.284065	6.651	0.285097	6.627	0.278649	6.631	0.265421	6.629	0.267278	6.625	0.252729	6.646	0.246861	6.639	0.241557	6.627	0.223934	6.631	0.217239	6.628	0.198551	6.659
	6.638	0.322544	6.647	0.320336	6.646	0.324063	6.633	0.319083	6.649	0.321817	6.64	0.30655	6.643	0.301239	6.657	0.304254	6.65	0.301092	6.649	0.295411	6.664	0.293776	6.656	0.295656	6.649	0.289435	6.65	0.290019	6.653	0.28836	6.628	0.282695	6.633	0.278684	6.631	0.261187	6.627	0.252869	6.649	0.253532	6.64	0.234149	6.628	0.22218	6.634	0.21109	6.633	0.200482	6.662
	6.641	0.325958	6.649	0.331672	6.647	0.321998	6.635	0.318454	6.654	0.321467	6.642	0.313605	6.645	0.31207	6.659	0.300784	6.653	0.296548	6.651	0.302286	6.667	0.293704	6.657	0.291497	6.651	0.29301	6.652	0.293267	6.655	0.283786	6.631	0.274563	6.637	0.26795	6.633	0.26975	6.631	0.247483	6.651	0.258907	6.643	0.244513	6.631	0.223348	6.636	0.208625	6.636	0.207405	6.665
	6.644	0.329614	6.651	0.321047	6.649	0.324734	6.637	0.318749	6.655	0.320681	6.644	0.31169	6.648	0.310601	6.662	0.310741	6.655	0.302173	6.653	0.29185	6.67	0.297558	6.661	0.293039	6.653	0.294373	6.655	0.2872	6.657	0.285799	6.633	0.270825	6.639	0.266645	6.635	0.266021	6.633	0.245946	6.654	0.250882	6.646	0.242308	6.635	0.221982	6.639	0.213963	6.638	0.203406	6.666
	6.646	0.323833	6.656	0.324908	6.653	0.325172	6.641	0.320921	6.657	0.310494	6.649	0.31288	6.651	0.30978	6.666	0.297354	6.657	0.304887	6.654	0.299161	6.672	0.284164	6.662	0.296984	6.656	0.292271	6.659	0.283942	6.66	0.286229	6.636	0.273448	6.642	0.267892	6.64	0.260603	6.636	0.255969	6.657	0.257909	6.649	0.247379	6.636	0.235134	6.641	0.22394	6.641	0.20092	6.672
	6.649	0.329204	6.657	0.321049	6.656	0.32427	6.643	0.324401	6.659	0.314123	6.651	0.309055	6.653	0.301144	6.673	0.307893	6.659	0.301616	6.659	0.300618	6.676	0.296047	6.666	0.288997	6.659	0.295342	6.661	0.286555	6.662	0.279486	6.639	0.275987	6.645	0.271833	6.641	0.268388	6.638	0.26227	6.659	0.249838	6.651	0.239354	6.639	0.229772	6.643	0.21902	6.643	0.2088	6.674
	6.652	0.329036	6.66	0.32448	6.658	0.327476	6.645	0.322832	6.661	0.320936	6.654	0.31133	6.656	0.305141	6.675	0.313783	6.661	0.298428	6.661	0.29763	6.678	0.305468	6.673	0.299435	6.66	0.296243	6.663	0.297398	6.664	0.292488	6.642	0.281334	6.646	0.270597	6.643	0.266568	6.64	0.266299	6.662	0.259296	6.653	0.237218	6.642	0.227219	6.645	0.223151	6.645	0.208831	6.677
	6.654	0.329554	6.664	0.323439	6.661	0.323653	6.648	0.316563	6.665	0.310627	6.656	0.313816	6.657	0.308083	6.679	0.29164	6.665	0.29942	6.664	0.299378	6.68	0.29135	6.675	0.298526	6.664	0.291202	6.666	0.286513	6.666	0.287799	6.644	0.268319	6.65	0.270851	6.646	0.265063	6.643	0.259764	6.664	0.254498	6.656	0.243715	6.645	0.22856	6.649	0.227486	6.649	0.203366	6.679
	6.657	0.326882	6.665	0.334182	6.664	0.323901	6.651	0.319342	6.666	0.317194	6.658	0.312822	6.662	0.306169	6.682	0.299903	6.667	0.309305	6.666	0.297488	6.683	0.303648	6.676	0.290558	6.666	0.286512	6.67	0.289284	6.669	0.278357	6.646	0.280538	6.652	0.281099	6.648	0.262129	6.645	0.252295	6.667	0.254327	6.657	0.246357	6.647	0.230059	6.653	0.223924	6.651	0.209441	6.68
	6.66	0.325012	6.669	0.320507	6.666	0.325111	6.653	0.325906	6.67	0.311365	6.66	0.308888	6.666	0.307882	6.684	0.309754	6.669	0.294444	6.667	0.297006	6.685	0.291171	6.68	0.291261	6.667	0.29923	6.673	0.290551	6.673	0.290937	6.649	0.285009	6.654	0.275118	6.651	0.265009	6.648	0.259525	6.67	0.26398	6.661	0.243498	6.65	0.231878	6.656	0.217322	6.653	0.208804	6.683
	6.662	0.328768	6.672	0.317227	6.669	0.337869	6.656	0.320003	6.672	0.317572	6.662	0.313444	6.67	0.307554	6.686	0.314737	6.673	0.299225	6.672	0.298966	6.686	0.295369	6.683	0.307359	6.67	0.289984	6.675	0.283042	6.675	0.275228	6.651	0.281684	6.656	0.281604	6.653	0.273172	6.65	0.255313	6.673	0.254747	6.664	0.248946	6.652	0.234026	6.658	0.220828	6.656	0.209802	6.685
	6.664	0.321671	6.675	0.315278	6.67	0.319183	6.657	0.323344	6.675	0.309623	6.665	0.314991	6.674	0.318256	6.689	0.304053	6.675	0.296815	6.674	0.302262	6.69	0.296134	6.687	0.294223	6.674	0.292986	6.677	0.28373	6.68	0.287763	6.653	0.289248	6.657	0.279345	6.657	0.269511	6.652	0.265561	6.675	0.260438	6.667	0.252574	6.655	0.230859	6.661	0.231005	6.657	0.211843	6.688
	6.667	0.326199	6.677	0.329866	6.675	0.33904	6.661	0.325186	6.677	0.316211	6.667	0.312676	6.675	0.301511	6.69	0.302602	6.679	0.309472	6.676	0.286149	6.693	0.29791	6.688	0.298022	6.677	0.281329	6.68	0.287477	6.681	0.288535	6.656	0.282245	6.663	0.27753	6.659	0.27014	6.656	0.258066	6.678	0.261791	6.67	0.243128	6.657	0.242872	6.664	0.223653	6.659	0.212472	6.69
	6.67	0.326353	6.68	0.325413	6.676	0.317372	6.662	0.317931	6.68	0.323058	6.67	0.314929	6.679	0.299668	6.693	0.302178	6.681	0.310322	6.678	0.31147	6.695	0.296567	6.69	0.291545	6.679	0.285498	6.683	0.277575	6.683	0.283561	6.659	0.277716	6.666	0.276545	6.663	0.261296	6.658	0.260172	6.68	0.260373	6.672	0.248235	6.66	0.240502	6.666	0.237763	6.662	0.21273	6.692
	6.673	0.33012	6.682	0.319498	6.681	0.318947	6.665	0.318877	6.682	0.324143	6.672	0.305436	6.68	0.297946	6.695	0.304435	6.683	0.315248	6.682	0.292337	6.697	0.298097	6.692	0.294235	6.681	0.297148	6.685	0.287697	6.687	0.286124	6.661	0.279129	6.668	0.269744	6.664	0.275401	6.66	0.257137	6.683	0.248471	6.676	0.242018	6.662	0.235559	6.67	0.216934	6.665	0.215176	6.695
	6.675	0.33401	6.683	0.328511	6.682	0.32426	6.667	0.329362	6.685	0.313078	6.675	0.315486	6.683	0.295344	6.698	0.303558	6.685	0.304271	6.684	0.293588	6.7	0.294164	6.695	0.294278	6.683	0.289874	6.688	0.292438	6.689	0.280598	6.664	0.281776	6.672	0.275423	6.666	0.272211	6.661	0.257549	6.685	0.261093	6.68	0.23222	6.666	0.234872	6.673	0.224001	6.667	0.215161	6.696
	6.678	0.339563	6.685	0.329634	6.683	0.339773	6.671	0.318685	6.687	0.312119	6.678	0.314639	6.686	0.306665	6.701	0.308163	6.687	0.298312	6.686	0.302971	6.703	0.29458	6.697	0.295908	6.686	0.298395	6.69	0.294461	6.692	0.283037	6.665	0.28652	6.674	0.263819	6.669	0.249769	6.665	0.27064	6.689	0.264308	6.682	0.237505	6.667	0.23819	6.675	0.215192	6.67	0.216414	6.7
	6.681	0.325217	6.688	0.326174	6.685	0.332596	6.675	0.338673	6.689	0.322893	6.68	0.312822	6.688	0.305207	6.704	0.305859	6.69	0.301035	6.688	0.295313	6.706	0.302227	6.7	0.296876	6.688	0.290337	6.692	0.292051	6.694	0.287096	6.669	0.279145	6.678	0.290727	6.672	0.266289	6.667	0.256625	6.691	0.267018	6.683	0.250118	6.673	0.23521	6.68	0.232827	6.673	0.213481	6.703
	6.683	0.317043	6.691	0.326658	6.688	0.334236	6.68	0.315408	6.692	0.318332	6.683	0.306519	6.69	0.306931	6.707	0.308021	6.692	0.302924	6.69	0.303236	6.708	0.301225	6.703	0.292092	6.69	0.29496	6.695	0.291594	6.697	0.28761	6.67	0.278958	6.68	0.294709	6.675	0.26754	6.67	0.257578	6.692	0.255747	6.684	0.247756	6.675	0.243801	6.683	0.224825	6.675	0.220072	6.705
	6.685	0.325066	6.692	0.318787	6.693	0.329135	6.681	0.32928	6.693	0.321318	6.684	0.314057	6.692	0.30792	6.708	0.305693	6.695	0.308567	6.693	0.297912	6.709	0.299986	6.705	0.294524	6.693	0.295636	6.697	0.295624	6.7	0.288777	6.674	0.27566	6.684	0.285445	6.68	0.276675	6.673	0.255745	6.695	0.26339	6.688	0.257181	6.679	0.244157	6.685	0.240947	6.679	0.217128	6.708
	6.686	0.330064	6.696	0.325348	6.696	0.327211	6.683	0.325406	6.696	0.322693	6.686	0.31144	6.695	0.312563	6.711	0.305062	6.696	0.297486	6.695	0.302469	6.712	0.292968	6.708	0.287236	6.695	0.291693	6.7	0.289091	6.701	0.286008	6.677	0.282304	6.686	0.284528	6.683	0.288373	6.675	0.268836	6.698	0.261412	6.69	0.249505	6.681	0.239608	6.688	0.238788	6.681	0.221279	6.711
	6.69	0.329529	6.698	0.329453	6.698	0.326415	6.687	0.31597	6.699	0.323315	6.688	0.314983	6.698	0.308586	6.713	0.30236	6.699	0.297407	6.698	0.300092	6.716	0.299435	6.71	0.297719	6.697	0.286623	6.703	0.286607	6.706	0.285139	6.68	0.286551	6.687	0.276071	6.686	0.273594	6.68	0.272471	6.702	0.266273	6.693	0.25008	6.683	0.245233	6.69	0.237511	6.683	0.228105	6.712
	6.693	0.333305	6.703	0.326444	6.701	0.31742	6.688	0.317569	6.701	0.319503	6.69	0.319806	6.701	0.314392	6.716	0.307404	6.701	0.300296	6.7	0.304667	6.717	0.297472	6.713	0.300803	6.701	0.300221	6.706	0.299753	6.708	0.284538	6.683	0.285148	6.69	0.280493	6.688	0.283136	6.685	0.267991	6.704	0.256413	6.695	0.246837	6.685	0.240356	6.692	0.238501	6.686	0.220626	6.716
	6.695	0.332162	6.704	0.322954	6.703	0.327506	6.69	0.324192	6.704	0.318199	6.693	0.312081	6.703	0.306277	6.719	0.300023	6.704	0.298391	6.703	0.299083	6.72	0.2992	6.715	0.295083	6.704	0.297217	6.708	0.287852	6.711	0.287907	6.687	0.287512	6.691	0.276454	6.69	0.273059	6.687	0.266532	6.708	0.260548	6.697	0.251267	6.688	0.245197	6.693	0.241787	6.688	0.225968	6.717
	6.697	0.327992	6.708	0.320888	6.705	0.328338	6.692	0.327882	6.707	0.31386	6.695	0.313439	6.706	0.305223	6.721	0.301426	6.706	0.301427	6.706	0.303229	6.722	0.297993	6.717	0.297383	6.705	0.293939	6.711	0.292921	6.712	0.289181	6.69	0.285635	6.694	0.278142	6.692	0.269449	6.689	0.270106	6.709	0.262709	6.7	0.258235	6.69	0.24152	6.697	0.237274	6.691	0.230052	6.721
	6.698	0.325785	6.71	0.319271	6.709	0.324111	6.695	0.319025	6.71	0.313916	6.698	0.312861	6.708	0.306421	6.724	0.30245	6.709	0.300087	6.709	0.298088	6.724	0.307082	6.72	0.298211	6.709	0.292712	6.713	0.290519	6.714	0.287959	6.692	0.285425	6.696	0.286244	6.695	0.267892	6.692	0.259045	6.711	0.262517	6.701	0.259466	6.692	0.24671	6.698	0.237166	6.693	0.224267	6.723
	6.703	0.331976	6.712	0.322731	6.711	0.326419	6.697	0.322755	6.713	0.3181	6.703	0.313052	6.711	0.31069	6.726	0.300867	6.711	0.299994	6.711	0.303596	6.727	0.301455	6.723	0.292503	6.711	0.29762	6.715	0.293699	6.717	0.290085	6.695	0.289368	6.7	0.273823	6.698	0.276314	6.695	0.265888	6.713	0.267115	6.706	0.260497	6.695	0.245253	6.702	0.244227	6.695	0.231724	6.725
	6.705	0.331408	6.714	0.321609	6.713	0.322517	6.7	0.322423	6.715	0.31838	6.704	0.315562	6.713	0.310688	6.729	0.30516	6.714	0.301846	6.713	0.296194	6.73	0.299978	6.726	0.29161	6.714	0.289372	6.716	0.291662	6.719	0.282868	6.696	0.280386	6.702	0.276709	6.699	0.279032	6.696	0.275106	6.716	0.271058	6.708	0.255695	6.698	0.244975	6.704	0.240968	6.697	0.229254	6.728
	6.708	0.32332	6.716	0.323898	6.714	0.327571	6.703	0.322339	6.717	0.32078	6.706	0.307598	6.716	0.318132	6.732	0.305421	6.716	0.300136	6.716	0.301638	6.732	0.297753	6.728	0.298128	6.717	0.292598	6.719	0.295582	6.722	0.284906	6.7	0.287065	6.704	0.27835	6.703	0.272905	6.699	0.267128	6.719	0.265178	6.711	0.260364	6.7	0.25205	6.707	0.240029	6.699	0.229964	6.73
	6.71	0.327103	6.719	0.326518	6.717	0.323297	6.705	0.331871	6.719	0.316563	6.708	0.320496	6.719	0.311251	6.734	0.311034	6.718	0.304768	6.717	0.301974	6.735	0.299446	6.73	0.300589	6.719	0.296181	6.721	0.291185	6.724	0.287994	6.701	0.281196	6.708	0.281384	6.705	0.274738	6.701	0.269516	6.721	0.267781	6.712	0.253138	6.704	0.246276	6.709	0.242763	6.701	0.224752	6.733
	6.713	0.330687	6.721	0.323521	6.72	0.317625	6.71	0.323066	6.722	0.316401	6.711	0.315665	6.722	0.30629	6.737	0.315244	6.722	0.297694	6.721	0.29926	6.737	0.295276	6.732	0.298764	6.721	0.288584	6.724	0.293509	6.727	0.288668	6.704	0.287591	6.709	0.286445	6.707	0.276177	6.704	0.273512	6.724	0.273604	6.714	0.258716	6.706	0.246412	6.711	0.256071	6.705	0.22817	6.734
	6.715	0.325667	6.724	0.326045	6.722	0.327518	6.711	0.323552	6.724	0.31479	6.712	0.313139	6.724	0.305378	6.739	0.30052	6.723	0.305792	6.722	0.303495	6.739	0.298952	6.736	0.299562	6.724	0.292708	6.727	0.292782	6.729	0.296004	6.707	0.288153	6.712	0.281227	6.711	0.272419	6.708	0.271346	6.727	0.262578	6.717	0.262242	6.708	0.247411	6.715	0.248249	6.707	0.228609	6.737
	6.717	0.332267	6.726	0.324462	6.726	0.320824	6.714	0.325304	6.727	0.315263	6.716	0.309807	6.728	0.308913	6.742	0.310031	6.726	0.300299	6.724	0.303684	6.742	0.299063	6.739	0.299663	6.727	0.292381	6.728	0.289544	6.732	0.285566	6.709	0.288487	6.714	0.277205	6.712	0.281393	6.709	0.271407	6.729	0.270214	6.72	0.26167	6.711	0.24778	6.717	0.245449	6.709	0.235143	6.739
	6.72	0.330895	6.729	0.324555	6.727	0.32608	6.716	0.316394	6.729	0.314199	6.717	0.312343	6.73	0.308374	6.743	0.306298	6.729	0.303992	6.728	0.300519	6.745	0.304128	6.74	0.295389	6.729	0.292918	6.73	0.289504	6.735	0.281259	6.711	0.283595	6.716	0.281594	6.715	0.282997	6.712	0.270689	6.732	0.273276	6.723	0.258162	6.713	0.256878	6.72	0.252076	6.712	0.231925	6.742
	6.722	0.328989	6.732	0.323716	6.731	0.329805	6.719	0.328313	6.731	0.325587	6.721	0.31593	6.733	0.308337	6.746	0.312414	6.732	0.301753	6.729	0.299294	6.747	0.298806	6.743	0.302041	6.732	0.292779	6.733	0.287468	6.736	0.286764	6.714	0.292246	6.719	0.283514	6.716	0.27936	6.714	0.275867	6.734	0.275888	6.725	0.261581	6.716	0.254321	6.722	0.24257	6.714	0.236803	6.744
	6.724	0.323177	6.733	0.318504	6.734	0.329191	6.722	0.326951	6.734	0.315273	6.722	0.318465	6.736	0.307347	6.749	0.305056	6.734	0.303566	6.733	0.301643	6.749	0.294588	6.746	0.296857	6.734	0.289592	6.736	0.285678	6.74	0.281391	6.716	0.281836	6.722	0.272852	6.72	0.279124	6.716	0.270456	6.737	0.271298	6.727	0.262126	6.717	0.249357	6.724	0.239759	6.716	0.234592	6.746
	6.727	0.327951	6.736	0.331614	6.737	0.322601	6.723	0.32795	6.736	0.322959	6.724	0.314953	6.737	0.307672	6.751	0.302043	6.735	0.297647	6.735	0.302548	6.752	0.296613	6.749	0.297599	6.735	0.289672	6.738	0.284667	6.742	0.280676	6.719	0.287156	6.725	0.28047	6.722	0.276318	6.719	0.274776	6.74	0.270301	6.73	0.261948	6.72	0.255785	6.727	0.246332	6.719	0.239912	6.749
	6.73	0.328073	6.738	0.328103	6.739	0.325877	6.726	0.319357	6.74	0.318086	6.727	0.309227	6.74	0.304974	6.753	0.305803	6.739	0.301552	6.739	0.303854	6.754	0.299591	6.751	0.301386	6.739	0.291378	6.741	0.291797	6.744	0.292172	6.722	0.288294	6.727	0.280714	6.724	0.271407	6.722	0.274114	6.743	0.275353	6.732	0.258723	6.722	0.259079	6.729	0.254068	6.723	0.241649	6.751
	6.734	0.323961	6.741	0.324533	6.74	0.326003	6.727	0.319814	6.744	0.312267	6.729	0.316663	6.742	0.306059	6.755	0.307594	6.741	0.309371	6.742	0.299265	6.756	0.29421	6.753	0.294546	6.74	0.288704	6.744	0.299786	6.745	0.28584	6.724	0.284282	6.729	0.283351	6.726	0.270324	6.724	0.271403	6.747	0.270228	6.737	0.257746	6.725	0.251797	6.732	0.24743	6.724	0.236239	6.754
	6.737	0.326171	6.743	0.324893	6.742	0.327488	6.73	0.320736	6.746	0.317854	6.732	0.313024	6.746	0.315442	6.758	0.30961	6.743	0.310431	6.746	0.303048	6.76	0.292622	6.755	0.289837	6.743	0.295556	6.747	0.289132	6.748	0.283486	6.726	0.286699	6.732	0.287512	6.729	0.273416	6.726	0.26872	6.748	0.271796	6.74	0.263948	6.727	0.253241	6.735	0.245923	6.727	0.241012	6.758
	6.739	0.326847	6.746	0.320209	6.743	0.323755	6.732	0.324511	6.749	0.309896	6.734	0.311737	6.748	0.31117	6.76	0.31049	6.746	0.305746	6.747	0.298408	6.762	0.300203	6.758	0.294152	6.746	0.293772	6.748	0.2925	6.751	0.297787	6.729	0.291792	6.735	0.280405	6.731	0.282604	6.729	0.282112	6.751	0.275397	6.742	0.261533	6.73	0.250663	6.737	0.254152	6.732	0.23561	6.759
	6.742	0.331058	6.748	0.319236	6.748	0.317998	6.737	0.330634	6.75	0.320182	6.737	0.311547	6.751	0.307471	6.763	0.305929	6.748	0.306974	6.75	0.306576	6.765	0.290197	6.761	0.297568	6.748	0.294899	6.751	0.296501	6.753	0.285548	6.73	0.291578	6.738	0.283399	6.733	0.271566	6.732	0.281974	6.753	0.270558	6.745	0.266698	6.732	0.260239	6.74	0.254355	6.735	0.237803	6.761
	6.744	0.334455	6.75	0.323437	6.75	0.326199	6.739	0.31861	6.753	0.319143	6.74	0.31175	6.753	0.317631	6.765	0.300966	6.751	0.296875	6.752	0.293215	6.766	0.294685	6.763	0.299872	6.75	0.2987	6.753	0.293462	6.755	0.287039	6.733	0.285241	6.739	0.282511	6.737	0.2796	6.734	0.273286	6.756	0.267433	6.749	0.262158	6.735	0.256632	6.742	0.25524	6.737	0.244132	6.764
	6.746	0.330941	6.753	0.329398	6.752	0.323838	6.741	0.323828	6.755	0.319134	6.742	0.311634	6.755	0.311722	6.767	0.310339	6.752	0.305614	6.755	0.300428	6.769	0.298996	6.766	0.303096	6.753	0.291861	6.756	0.297237	6.758	0.287654	6.736	0.285551	6.743	0.282489	6.739	0.276277	6.737	0.280196	6.758	0.273764	6.751	0.267545	6.737	0.255561	6.745	0.253004	6.74	0.243135	6.767
	6.748	0.325669	6.755	0.322989	6.755	0.325251	6.743	0.318588	6.758	0.315349	6.745	0.309399	6.758	0.311038	6.77	0.309686	6.755	0.305426	6.756	0.293912	6.772	0.299304	6.767	0.297382	6.756	0.291136	6.758	0.293368	6.761	0.287569	6.739	0.284952	6.744	0.283019	6.741	0.279595	6.739	0.277073	6.76	0.279544	6.753	0.267805	6.74	0.259264	6.747	0.244282	6.742	0.23982	6.768
	6.751	0.33257	6.758	0.324904	6.758	0.329366	6.745	0.319086	6.761	0.319964	6.748	0.318745	6.76	0.306918	6.772	0.306072	6.758	0.305742	6.76	0.296524	6.774	0.302464	6.77	0.297529	6.758	0.295167	6.76	0.294948	6.762	0.293616	6.742	0.285663	6.748	0.276332	6.745	0.283252	6.741	0.283791	6.764	0.275691	6.756	0.266881	6.742	0.257949	6.75	0.254851	6.744	0.246917	6.771
	6.753	0.32593	6.761	0.33052	6.76	0.328547	6.748	0.325531	6.764	0.315776	6.751	0.317346	6.764	0.311764	6.775	0.312602	6.76	0.304722	6.762	0.302605	6.776	0.297123	6.772	0.298415	6.76	0.299048	6.763	0.291088	6.766	0.292198	6.744	0.28876	6.752	0.281072	6.746	0.283371	6.743	0.279651	6.766	0.273008	6.758	0.270512	6.744	0.260545	6.751	0.250251	6.747	0.246862	6.773
	6.755	0.344221	6.763	0.324124	6.762	0.318828	6.75	0.323032	6.765	0.322505	6.752	0.313585	6.766	0.308881	6.776	0.306092	6.763	0.307662	6.765	0.2973	6.779	0.302579	6.776	0.303534	6.763	0.291087	6.766	0.293112	6.768	0.287913	6.748	0.284674	6.755	0.288585	6.75	0.281899	6.746	0.270467	6.768	0.273323	6.76	0.263692	6.747	0.263191	6.755	0.258603	6.748	0.24323	6.776
	6.758	0.326437	6.767	0.324234	6.765	0.319223	6.753	0.318593	6.767	0.317478	6.756	0.315682	6.768	0.311696	6.78	0.312235	6.765	0.304298	6.767	0.301273	6.783	0.3044	6.777	0.291262	6.765	0.296924	6.767	0.291697	6.771	0.28241	6.75	0.287575	6.756	0.281369	6.751	0.277499	6.749	0.275409	6.771	0.27412	6.761	0.274227	6.748	0.258559	6.756	0.258687	6.752	0.23977	6.778
	6.76	0.323817	6.768	0.329063	6.767	0.327296	6.755	0.324384	6.769	0.321704	6.758	0.316313	6.77	0.312814	6.783	0.309369	6.768	0.304	6.769	0.313198	6.786	0.298129	6.781	0.291624	6.768	0.296426	6.769	0.293823	6.772	0.288016	6.752	0.287614	6.759	0.287096	6.755	0.280051	6.751	0.271795	6.772	0.273926	6.765	0.268768	6.752	0.259199	6.759	0.254014	6.753	0.248692	6.781
	6.762	0.333899	6.77	0.332181	6.769	0.326121	6.758	0.3259	6.771	0.326705	6.761	0.310228	6.771	0.306093	6.786	0.306197	6.769	0.309897	6.771	0.304899	6.79	0.29624	6.783	0.291812	6.769	0.289022	6.771	0.286824	6.775	0.293146	6.755	0.291527	6.761	0.289116	6.76	0.271946	6.754	0.275612	6.776	0.271146	6.767	0.267541	6.755	0.263412	6.761	0.258333	6.758	0.244598	6.783
	6.765	0.327093	6.771	0.32276	6.772	0.324029	6.76	0.32418	6.774	0.316572	6.763	0.312233	6.776	0.30952	6.788	0.307356	6.771	0.309598	6.774	0.298367	6.792	0.295075	6.786	0.29244	6.772	0.29573	6.774	0.286491	6.778	0.29598	6.756	0.288311	6.765	0.289256	6.761	0.282681	6.756	0.269931	6.78	0.275889	6.769	0.269067	6.756	0.254896	6.764	0.258245	6.76	0.250679	6.786
	6.767	0.321566	6.776	0.331486	6.774	0.327689	6.763	0.325019	6.776	0.318331	6.765	0.312869	6.78	0.311263	6.79	0.314509	6.774	0.297365	6.776	0.304426	6.795	0.30015	6.788	0.301198	6.774	0.29799	6.776	0.29625	6.779	0.291391	6.76	0.288222	6.767	0.29073	6.764	0.280393	6.759	0.272358	6.783	0.278923	6.772	0.267274	6.759	0.260323	6.767	0.252947	6.762	0.25476	6.788
	6.769	0.333591	6.778	0.32773	6.777	0.324176	6.765	0.320156	6.779	0.314186	6.768	0.307471	6.782	0.306032	6.792	0.310443	6.776	0.310124	6.779	0.303181	6.797	0.30051	6.79	0.296952	6.776	0.30015	6.779	0.293605	6.783	0.286013	6.762	0.283004	6.768	0.283459	6.765	0.276722	6.761	0.271677	6.785	0.277715	6.774	0.270435	6.761	0.262442	6.769	0.258173	6.765	0.255854	6.791
	6.771	0.333192	6.78	0.326529	6.778	0.317592	6.767	0.319729	6.782	0.315443	6.769	0.318668	6.785	0.308289	6.795	0.302918	6.779	0.305579	6.781	0.306415	6.799	0.293888	6.792	0.292986	6.779	0.300705	6.782	0.293562	6.786	0.285242	6.764	0.286469	6.772	0.284963	6.767	0.284995	6.762	0.274324	6.787	0.284575	6.776	0.271994	6.765	0.266083	6.771	0.261374	6.767	0.253628	6.792
	6.774	0.32466	6.783	0.331863	6.783	0.321225	6.77	0.319576	6.784	0.321762	6.772	0.315975	6.788	0.319684	6.797	0.308679	6.781	0.306914	6.785	0.295795	6.802	0.300328	6.795	0.291161	6.782	0.296261	6.784	0.294281	6.789	0.294006	6.767	0.281971	6.774	0.290723	6.769	0.285721	6.766	0.274906	6.789	0.274716	6.779	0.274449	6.767	0.265956	6.774	0.253441	6.769	0.255753	6.796
	6.776	0.326919	6.786	0.325492	6.786	0.319954	6.772	0.326662	6.787	0.32466	6.774	0.314036	6.79	0.313337	6.801	0.304522	6.784	0.300754	6.786	0.306031	6.804	0.290262	6.797	0.299222	6.783	0.293927	6.789	0.29832	6.79	0.287153	6.769	0.286297	6.776	0.286582	6.772	0.276328	6.768	0.273721	6.792	0.276098	6.782	0.265206	6.769	0.261582	6.777	0.267828	6.77	0.248474	6.798
	6.779	0.332574	6.788	0.32255	6.787	0.325177	6.774	0.318423	6.789	0.313301	6.777	0.312022	6.792	0.318872	6.802	0.309597	6.786	0.30633	6.789	0.302895	6.808	0.303733	6.799	0.2861	6.786	0.291555	6.792	0.294102	6.792	0.291688	6.771	0.287198	6.778	0.284626	6.774	0.280789	6.771	0.272518	6.794	0.271789	6.786	0.2752	6.772	0.274789	6.779	0.249355	6.774	0.249921	6.802
	6.782	0.330031	6.79	0.328303	6.79	0.317666	6.776	0.320082	6.791	0.324499	6.779	0.31135	6.795	0.309846	6.805	0.311374	6.79	0.298941	6.79	0.304943	6.81	0.294253	6.802	0.299639	6.789	0.288319	6.794	0.292193	6.795	0.290463	6.774	0.284065	6.781	0.283272	6.777	0.287776	6.772	0.272325	6.797	0.280333	6.787	0.274123	6.774	0.26285	6.781	0.26429	6.775	0.245591	6.803
	6.785	0.327488	6.792	0.329038	6.792	0.3264	6.779	0.325637	6.794	0.315174	6.78	0.312738	6.797	0.311607	6.807	0.311367	6.792	0.307976	6.794	0.299068	6.812	0.294189	6.806	0.298192	6.791	0.297718	6.797	0.294037	6.797	0.285323	6.776	0.287824	6.786	0.282488	6.779	0.282503	6.775	0.279154	6.799	0.276611	6.789	0.280063	6.777	0.261836	6.786	0.257106	6.779	0.258035	6.806
	6.786	0.327124	6.796	0.333117	6.794	0.325491	6.783	0.319459	6.797	0.317118	6.783	0.312072	6.799	0.306985	6.81	0.304721	6.795	0.29705	6.796	0.300156	6.815	0.291397	6.808	0.295545	6.794	0.293492	6.799	0.291015	6.8	0.291373	6.779	0.278979	6.787	0.292911	6.782	0.27706	6.777	0.281072	6.802	0.277351	6.79	0.272711	6.779	0.265864	6.787	0.264229	6.783	0.247957	6.808
	6.791	0.334187	6.798	0.328022	6.797	0.317635	6.785	0.318651	6.799	0.314496	6.786	0.316701	6.803	0.32089	6.813	0.30353	6.797	0.307311	6.799	0.304091	6.816	0.303156	6.811	0.295524	6.797	0.291837	6.801	0.29238	6.802	0.284841	6.782	0.289636	6.79	0.285399	6.786	0.280354	6.78	0.284487	6.804	0.276684	6.794	0.273536	6.781	0.264999	6.788	0.260964	6.786	0.252686	6.811
	6.792	0.335271	6.8	0.326523	6.799	0.320913	6.787	0.32691	6.802	0.316836	6.787	0.311124	6.805	0.305802	6.815	0.306065	6.799	0.308389	6.801	0.302956	6.82	0.29458	6.813	0.299372	6.799	0.295715	6.804	0.294589	6.804	0.288974	6.786	0.29613	6.791	0.284151	6.788	0.277012	6.783	0.274821	6.807	0.285221	6.797	0.266681	6.783	0.270686	6.792	0.264652	6.788	0.259644	6.813
	6.795	0.331445	6.802	0.323091	6.802	0.322953	6.789	0.325951	6.805	0.321413	6.79	0.310612	6.807	0.308595	6.818	0.31279	6.801	0.302754	6.803	0.302296	6.822	0.308204	6.815	0.289208	6.802	0.298954	6.806	0.293507	6.807	0.290711	6.787	0.289053	6.795	0.283209	6.791	0.287116	6.786	0.28055	6.809	0.27818	6.8	0.26973	6.787	0.267038	6.795	0.265227	6.79	0.254397	6.815
	6.797	0.339006	6.805	0.325469	6.803	0.320919	6.792	0.322834	6.807	0.324706	6.792	0.313347	6.808	0.31053	6.821	0.307221	6.803	0.307094	6.807	0.296901	6.825	0.298201	6.818	0.295933	6.803	0.29722	6.808	0.29156	6.808	0.295346	6.791	0.289992	6.796	0.286613	6.792	0.2783	6.789	0.272314	6.811	0.277436	6.803	0.272064	6.789	0.265679	6.797	0.261087	6.792	0.256332	6.818
	6.799	0.329584	6.808	0.328997	6.807	0.322524	6.795	0.325308	6.809	0.319265	6.795	0.312221	6.811	0.309609	6.822	0.311072	6.806	0.299181	6.808	0.305536	6.827	0.301951	6.82	0.292991	6.807	0.285525	6.811	0.29434	6.812	0.291902	6.793	0.289705	6.799	0.284947	6.796	0.283479	6.791	0.277012	6.813	0.281084	6.804	0.281132	6.791	0.262677	6.8	0.259337	6.795	0.262407	6.82
	6.803	0.332089	6.81	0.329216	6.808	0.323259	6.797	0.327169	6.812	0.318097	6.797	0.311382	6.814	0.314586	6.825	0.301269	6.808	0.301334	6.811	0.305215	6.829	0.294951	6.823	0.299222	6.808	0.29356	6.813	0.296588	6.814	0.283202	6.796	0.282254	6.802	0.286987	6.798	0.283484	6.795	0.284671	6.815	0.279519	6.808	0.276604	6.795	0.265036	6.802	0.265605	6.797	0.259967	6.822
	6.805	0.335701	6.813	0.333824	6.812	0.318914	6.8	0.321618	6.814	0.316997	6.8	0.310331	6.815	0.312193	6.827	0.310319	6.81	0.303953	6.814	0.298191	6.831	0.296749	6.826	0.291397	6.811	0.294839	6.815	0.296323	6.818	0.284735	6.797	0.287411	6.804	0.283321	6.8	0.279985	6.796	0.271275	6.818	0.276345	6.81	0.272823	6.797	0.263496	6.804	0.264639	6.799	0.252345	6.825
	6.808	0.335029	6.815	0.32196	6.814	0.325814	6.802	0.321687	6.816	0.322664	6.802	0.3131	6.82	0.314176	6.83	0.308334	6.814	0.30169	6.815	0.308199	6.833	0.296775	6.828	0.301132	6.815	0.296123	6.818	0.289149	6.82	0.292792	6.799	0.290189	6.806	0.28984	6.802	0.283353	6.799	0.275209	6.82	0.276102	6.813	0.276932	6.799	0.266374	6.806	0.263257	6.802	0.258985	6.826
	6.809	0.330952	6.817	0.330115	6.815	0.324222	6.805	0.327264	6.819	0.319978	6.806	0.315352	6.821	0.318049	6.832	0.309783	6.816	0.312756	6.819	0.297472	6.836	0.293804	6.83	0.301577	6.816	0.295682	6.82	0.295107	6.823	0.300324	6.802	0.288929	6.808	0.287192	6.805	0.28613	6.8	0.276381	6.822	0.276326	6.815	0.274667	6.801	0.265839	6.808	0.26431	6.803	0.257651	6.829
	6.812	0.337484	6.821	0.327916	6.82	0.321805	6.807	0.332657	6.822	0.316211	6.808	0.312705	6.824	0.310999	6.836	0.309472	6.819	0.30367	6.82	0.301682	6.839	0.289262	6.832	0.297526	6.82	0.292306	6.823	0.292738	6.825	0.288114	6.804	0.295362	6.811	0.287572	6.808	0.280958	6.803	0.282215	6.826	0.277209	6.818	0.272693	6.804	0.270847	6.811	0.26509	6.807	0.254856	6.831
	6.815	0.336392	6.823	0.329774	6.821	0.325478	6.81	0.322311	6.823	0.315619	6.81	0.319724	6.826	0.310882	6.838	0.300273	6.821	0.304353	6.824	0.304205	6.841	0.303206	6.836	0.295715	6.821	0.296479	6.825	0.289528	6.827	0.285263	6.807	0.282899	6.813	0.27852	6.81	0.278778	6.807	0.278419	6.828	0.278444	6.82	0.26955	6.806	0.268466	6.813	0.261538	6.808	0.25769	6.834
	6.818	0.335118	6.826	0.331249	6.824	0.321127	6.812	0.319447	6.827	0.321258	6.813	0.318033	6.829	0.314748	6.841	0.311875	6.825	0.300601	6.826	0.299288	6.843	0.296961	6.838	0.294216	6.824	0.290928	6.828	0.289748	6.829	0.288564	6.808	0.283934	6.815	0.290156	6.812	0.280214	6.808	0.279154	6.831	0.285772	6.822	0.270174	6.808	0.276919	6.815	0.271874	6.811	0.25397	6.836
	6.82	0.326975	6.828	0.324184	6.825	0.321426	6.813	0.31872	6.829	0.319159	6.814	0.310661	6.831	0.316245	6.843	0.312029	6.826	0.304586	6.828	0.302223	6.846	0.302227	6.841	0.298718	6.826	0.292212	6.831	0.291376	6.831	0.290262	6.811	0.298314	6.818	0.288781	6.815	0.283421	6.811	0.282934	6.832	0.277838	6.825	0.273371	6.811	0.266399	6.82	0.263057	6.813	0.263318	6.839
	6.823	0.334807	6.831	0.330612	6.829	0.325276	6.816	0.319514	6.831	0.321957	6.818	0.312494	6.833	0.319672	6.846	0.306895	6.829	0.300952	6.831	0.298851	6.848	0.305143	6.842	0.30154	6.829	0.294077	6.834	0.290419	6.834	0.289205	6.815	0.286997	6.82	0.288239	6.818	0.283547	6.813	0.282582	6.834	0.280715	6.827	0.272021	6.812	0.277575	6.821	0.26493	6.817	0.266209	6.841
	6.825	0.335596	6.835	0.332266	6.831	0.324074	6.818	0.316281	6.832	0.321423	6.82	0.321251	6.836	0.3131	6.847	0.31244	6.831	0.302749	6.833	0.304477	6.85	0.305084	6.846	0.303538	6.831	0.287975	6.839	0.290989	6.836	0.290517	6.817	0.295653	6.825	0.27966	6.82	0.279205	6.815	0.276818	6.836	0.280127	6.831	0.278919	6.815	0.274482	6.823	0.259888	6.82	0.259837	6.844
	6.829	0.345447	6.836	0.331467	6.833	0.3277	6.821	0.314811	6.834	0.3212	6.821	0.315025	6.838	0.313601	6.849	0.305175	6.834	0.294592	6.836	0.300406	6.852	0.299937	6.847	0.306083	6.833	0.299801	6.841	0.289833	6.838	0.289417	6.82	0.28658	6.826	0.284545	6.822	0.284528	6.818	0.278043	6.839	0.277285	6.833	0.281846	6.819	0.265856	6.826	0.272063	6.823	0.263268	6.845
	6.831	0.338044	6.839	0.332325	6.836	0.322529	6.823	0.32537	6.838	0.321312	6.822	0.315875	6.841	0.311003	6.852	0.306005	6.837	0.301897	6.838	0.301707	6.855	0.30004	6.848	0.293554	6.836	0.29233	6.842	0.286256	6.841	0.283019	6.821	0.290354	6.829	0.28621	6.825	0.289026	6.82	0.280701	6.842	0.279452	6.834	0.277462	6.82	0.271065	6.829	0.270728	6.825	0.260358	6.849
	6.833	0.32857	6.843	0.330324	6.838	0.32743	6.826	0.325044	6.841	0.319214	6.826	0.321458	6.843	0.316657	6.855	0.306808	6.839	0.304562	6.841	0.301409	6.857	0.300213	6.852	0.293448	6.838	0.286531	6.846	0.293554	6.843	0.288174	6.824	0.287603	6.831	0.282908	6.828	0.283846	6.823	0.279932	6.844	0.272051	6.838	0.274475	6.824	0.269388	6.831	0.266626	6.826	0.258143	6.851
	6.836	0.335199	6.844	0.332391	6.84	0.331052	6.828	0.326179	6.843	0.317769	6.828	0.313993	6.846	0.308624	6.856	0.307172	6.841	0.297607	6.842	0.303931	6.859	0.289674	6.855	0.297651	6.841	0.297833	6.847	0.293699	6.846	0.29154	6.827	0.290351	6.834	0.285651	6.831	0.279274	6.825	0.282022	6.848	0.282465	6.84	0.271098	6.825	0.275887	6.834	0.271069	6.829	0.258208	6.852
	6.838	0.3335	6.848	0.329606	6.841	0.326431	6.831	0.319807	6.846	0.312535	6.831	0.31842	6.85	0.31108	6.859	0.312042	6.843	0.308061	6.846	0.305529	6.862	0.293433	6.858	0.300499	6.846	0.295353	6.851	0.289776	6.848	0.293155	6.829	0.286652	6.836	0.289263	6.832	0.28534	6.827	0.283071	6.85	0.278707	6.843	0.277631	6.828	0.271807	6.836	0.267481	6.831	0.259706	6.857
	6.841	0.331202	6.851	0.328712	6.846	0.320652	6.834	0.32065	6.848	0.31535	6.833	0.320047	6.852	0.303333	6.862	0.307901	6.846	0.308128	6.847	0.301974	6.866	0.296451	6.861	0.293549	6.847	0.291498	6.852	0.291264	6.851	0.300562	6.832	0.287615	6.838	0.288763	6.835	0.286128	6.829	0.273372	6.852	0.27256	6.846	0.278998	6.831	0.270435	6.839	0.263339	6.834	0.260049	6.859
	6.844	0.339424	6.852	0.327	6.848	0.320168	6.836	0.329462	6.851	0.324657	6.836	0.313375	6.854	0.30723	6.866	0.30312	6.848	0.302743	6.85	0.294086	6.868	0.303491	6.862	0.296744	6.85	0.29391	6.856	0.29343	6.852	0.29405	6.834	0.286792	6.841	0.281965	6.838	0.275029	6.831	0.27857	6.855	0.272363	6.848	0.273313	6.833	0.275261	6.841	0.271783	6.837	0.258354	6.862
	6.846	0.335523	6.855	0.328603	6.851	0.321774	6.838	0.320363	6.854	0.321041	6.838	0.308876	6.857	0.305909	6.868	0.303559	6.851	0.305049	6.853	0.302803	6.871	0.302882	6.866	0.291263	6.851	0.294975	6.859	0.292101	6.855	0.296853	6.837	0.285397	6.843	0.28272	6.841	0.283131	6.834	0.277313	6.857	0.274736	6.85	0.280054	6.836	0.27659	6.844	0.261405	6.838	0.260061	6.864
	6.848	0.329838	6.857	0.324776	6.852	0.321762	6.842	0.322887	6.855	0.320248	6.84	0.310599	6.859	0.30967	6.871	0.31015	6.854	0.301834	6.854	0.309736	6.873	0.291385	6.868	0.288702	6.854	0.29786	6.861	0.292565	6.858	0.2907	6.839	0.290562	6.846	0.286586	6.842	0.280854	6.836	0.278525	6.859	0.279297	6.852	0.276007	6.837	0.273983	6.846	0.273104	6.843	0.267818	6.866
	6.851	0.333444	6.859	0.322437	6.855	0.325465	6.844	0.320387	6.858	0.320595	6.843	0.313932	6.862	0.312529	6.875	0.307177	6.855	0.30224	6.859	0.308876	6.875	0.293708	6.871	0.299393	6.857	0.294439	6.864	0.294073	6.861	0.290351	6.841	0.288307	6.849	0.285666	6.845	0.278445	6.84	0.282248	6.862	0.278256	6.855	0.27231	6.841	0.269392	6.848	0.264019	6.845	0.264477	6.868
	6.854	0.327129	6.862	0.332796	6.858	0.323413	6.846	0.318685	6.86	0.322203	6.846	0.310199	6.864	0.303443	6.878	0.312303	6.859	0.304574	6.86	0.301797	6.878	0.302535	6.873	0.293997	6.859	0.2903	6.866	0.287578	6.863	0.2922	6.844	0.283529	6.851	0.288608	6.847	0.288797	6.842	0.27795	6.864	0.285269	6.857	0.275683	6.844	0.272814	6.851	0.271226	6.847	0.263229	6.871
	6.856	0.328099	6.865	0.328846	6.86	0.32182	6.847	0.32393	6.864	0.315454	6.847	0.318044	6.866	0.319748	6.88	0.306358	6.86	0.301895	6.863	0.304289	6.88	0.29459	6.875	0.291619	6.862	0.298159	6.868	0.288318	6.864	0.293259	6.847	0.288573	6.853	0.29536	6.851	0.284174	6.844	0.275349	6.866	0.283274	6.859	0.283944	6.846	0.268813	6.853	0.272978	6.851	0.272906	6.873
	6.859	0.331369	6.867	0.321849	6.862	0.324458	6.85	0.319242	6.866	0.320859	6.85	0.310155	6.868	0.318888	6.883	0.303948	6.864	0.300447	6.866	0.303254	6.884	0.29791	6.879	0.307247	6.864	0.295573	6.87	0.287935	6.868	0.288604	6.85	0.286484	6.855	0.289499	6.853	0.286326	6.847	0.286893	6.868	0.282714	6.862	0.273703	6.848	0.278228	6.855	0.267317	6.853	0.258958	6.875
	6.861	0.337433	6.87	0.322971	6.865	0.320508	6.852	0.320595	6.868	0.314399	6.852	0.321508	6.871	0.311878	6.887	0.303721	6.866	0.310452	6.867	0.299588	6.887	0.296652	6.88	0.295601	6.867	0.295512	6.873	0.286312	6.871	0.294095	6.852	0.284737	6.859	0.290233	6.857	0.276738	6.85	0.279505	6.873	0.275108	6.865	0.272453	6.85	0.26807	6.858	0.271564	6.855	0.271197	6.878
	6.864	0.335442	6.873	0.325848	6.868	0.330016	6.855	0.320398	6.87	0.314216	6.855	0.316811	6.873	0.308482	6.889	0.308007	6.868	0.306892	6.87	0.30151	6.889	0.294939	6.883	0.297291	6.87	0.294534	6.876	0.289951	6.873	0.289198	6.855	0.29124	6.86	0.278354	6.858	0.286712	6.852	0.274358	6.875	0.277331	6.868	0.275461	6.852	0.271123	6.861	0.269315	6.857	0.26277	6.881
	6.867	0.337181	6.875	0.324271	6.871	0.324207	6.86	0.318953	6.873	0.313293	6.857	0.308884	6.875	0.308905	6.891	0.307761	6.872	0.307847	6.873	0.304788	6.891	0.300792	6.885	0.299851	6.872	0.295673	6.878	0.292762	6.876	0.288337	6.857	0.283713	6.862	0.285292	6.861	0.284863	6.854	0.286654	6.878	0.278558	6.869	0.27227	6.855	0.271326	6.864	0.271223	6.86	0.255352	6.882
	6.869	0.331895	6.877	0.328884	6.873	0.32081	6.864	0.323705	6.875	0.321216	6.861	0.31601	6.878	0.316031	6.894	0.305425	6.873	0.301886	6.875	0.303411	6.894	0.301657	6.889	0.29705	6.875	0.290035	6.88	0.294117	6.878	0.298847	6.859	0.288574	6.865	0.286942	6.864	0.286971	6.857	0.284134	6.882	0.278715	6.873	0.274156	6.859	0.27376	6.866	0.274128	6.864	0.263104	6.886
	6.872	0.332042	6.88	0.319653	6.876	0.324349	6.867	0.316944	6.878	0.320443	6.863	0.318658	6.88	0.303786	6.896	0.31105	6.877	0.310221	6.878	0.302737	6.896	0.299882	6.891	0.290004	6.878	0.284961	6.883	0.297006	6.88	0.293603	6.862	0.288933	6.867	0.286345	6.865	0.281708	6.859	0.280595	6.885	0.271463	6.875	0.279579	6.861	0.274424	6.868	0.269168	6.865	0.27314	6.887
	6.875	0.336804	6.882	0.325556	6.878	0.32016	6.868	0.328849	6.88	0.314298	6.866	0.322223	6.885	0.310637	6.897	0.305849	6.88	0.305891	6.88	0.299792	6.898	0.30265	6.893	0.294358	6.88	0.290916	6.885	0.291667	6.882	0.296805	6.864	0.290147	6.87	0.287667	6.867	0.279311	6.862	0.285054	6.887	0.279175	6.878	0.282705	6.863	0.271573	6.871	0.267259	6.868	0.266448	6.891
	6.877	0.334416	6.885	0.328403	6.88	0.328215	6.87	0.319166	6.882	0.3243	6.868	0.318663	6.886	0.314382	6.899	0.312233	6.882	0.308393	6.884	0.296512	6.899	0.303865	6.896	0.290093	6.882	0.289619	6.887	0.290779	6.885	0.293053	6.868	0.287392	6.872	0.281106	6.869	0.279825	6.865	0.276104	6.89	0.279657	6.881	0.275779	6.866	0.273637	6.873	0.268462	6.871	0.270339	6.893
	6.878	0.33063	6.887	0.336815	6.883	0.320304	6.873	0.321644	6.885	0.325448	6.871	0.316553	6.889	0.310335	6.902	0.305915	6.885	0.303541	6.886	0.297488	6.904	0.290289	6.898	0.299561	6.885	0.298466	6.891	0.293519	6.887	0.293165	6.871	0.286482	6.875	0.283967	6.873	0.28601	6.867	0.288907	6.892	0.275131	6.883	0.28515	6.867	0.266872	6.875	0.274285	6.873	0.267842	6.894
	6.881	0.337704	6.891	0.317656	6.886	0.326611	6.875	0.326467	6.888	0.322821	6.874	0.310308	6.891	0.315589	6.906	0.312803	6.887	0.311253	6.89	0.299436	6.906	0.295435	6.901	0.28966	6.888	0.295839	6.894	0.296984	6.89	0.293547	6.873	0.283586	6.877	0.28288	6.875	0.286933	6.871	0.282403	6.895	0.28553	6.886	0.283956	6.871	0.278768	6.878	0.271612	6.875	0.270765	6.898
	6.885	0.334435	6.893	0.33101	6.89	0.323159	6.878	0.317693	6.89	0.308942	6.875	0.31878	6.893	0.308544	6.908	0.315553	6.891	0.300793	6.892	0.30551	6.909	0.294926	6.902	0.295858	6.891	0.286919	6.897	0.298507	6.893	0.29236	6.877	0.289421	6.88	0.279249	6.879	0.29106	6.872	0.281868	6.896	0.269005	6.89	0.279504	6.873	0.275071	6.88	0.263767	6.878	0.270192	6.899
	6.887	0.330548	6.896	0.322045	6.891	0.315218	6.882	0.318251	6.894	0.312465	6.879	0.321307	6.896	0.310178	6.912	0.302188	6.893	0.307948	6.894	0.297159	6.912	0.30432	6.904	0.2924	6.893	0.298273	6.899	0.292891	6.894	0.29737	6.879	0.293336	6.883	0.290938	6.882	0.279717	6.876	0.286545	6.898	0.281173	6.894	0.275728	6.876	0.27451	6.883	0.272056	6.881	0.267765	6.902
	6.89	0.327629	6.898	0.316413	6.894	0.321582	6.884	0.322068	6.896	0.32349	6.882	0.316664	6.898	0.309446	6.913	0.306587	6.896	0.309882	6.896	0.300084	6.914	0.295575	6.907	0.29644	6.894	0.292283	6.902	0.287374	6.897	0.297893	6.881	0.285309	6.885	0.290899	6.884	0.282035	6.878	0.298056	6.901	0.285572	6.896	0.281352	6.878	0.28292	6.886	0.275063	6.882	0.27475	6.906
	6.892	0.338904	6.899	0.327328	6.896	0.316807	6.887	0.320511	6.898	0.325758	6.884	0.316782	6.899	0.305061	6.918	0.310884	6.898	0.30255	6.898	0.299252	6.919	0.30253	6.909	0.298037	6.897	0.294807	6.906	0.288662	6.899	0.299677	6.883	0.28698	6.89	0.288293	6.887	0.284877	6.881	0.280229	6.903	0.281388	6.897	0.282051	6.88	0.272776	6.888	0.26839	6.886	0.265143	6.907
	6.894	0.331053	6.902	0.33481	6.897	0.320305	6.89	0.322992	6.902	0.317155	6.887	0.320624	6.901	0.308945	6.92	0.304568	6.901	0.304749	6.899	0.299967	6.922	0.301925	6.914	0.295386	6.899	0.297291	6.908	0.294511	6.902	0.28566	6.887	0.288953	6.891	0.285651	6.89	0.288459	6.883	0.2839	6.906	0.283158	6.9	0.273872	6.883	0.271765	6.891	0.267369	6.889	0.271496	6.911
	6.896	0.333877	6.904	0.327752	6.901	0.327074	6.892	0.321366	6.904	0.315097	6.89	0.321905	6.904	0.311786	6.923	0.308291	6.905	0.304125	6.903	0.300768	6.924	0.305783	6.917	0.29388	6.902	0.293173	6.911	0.293142	6.906	0.288348	6.89	0.292234	6.894	0.292316	6.891	0.283617	6.885	0.282061	6.909	0.277848	6.902	0.280117	6.885	0.270626	6.893	0.269824	6.891	0.264249	6.913
	6.897	0.333476	6.907	0.323792	6.902	0.322772	6.894	0.321915	6.907	0.314336	6.891	0.319064	6.907	0.307925	6.926	0.307888	6.907	0.299429	6.904	0.293591	6.928	0.298886	6.92	0.294411	6.906	0.290061	6.915	0.289915	6.907	0.289741	6.891	0.282493	6.896	0.286341	6.895	0.283632	6.889	0.28906	6.912	0.278142	6.906	0.279605	6.89	0.27822	6.895	0.280784	6.894	0.273014	6.918
	6.899	0.33966	6.909	0.329789	6.906	0.31876	6.896	0.32154	6.91	0.316707	6.893	0.311819	6.909	0.304622	6.928	0.316854	6.91	0.305199	6.908	0.306387	6.931	0.302034	6.923	0.293434	6.909	0.290852	6.919	0.297057	6.911	0.292828	6.894	0.287758	6.899	0.284324	6.896	0.285407	6.891	0.277713	6.916	0.273069	6.909	0.285196	6.891	0.273278	6.896	0.273259	6.896	0.268239	6.919
	6.902	0.329642	6.914	0.327038	6.909	0.327151	6.897	0.322139	6.912	0.314627	6.896	0.310954	6.914	0.315471	6.93	0.305933	6.912	0.29532	6.911	0.303217	6.933	0.311313	6.924	0.296594	6.911	0.291241	6.922	0.289052	6.913	0.282532	6.896	0.291583	6.901	0.283508	6.899	0.291989	6.894	0.283278	6.919	0.273153	6.911	0.272386	6.894	0.275943	6.898	0.279227	6.897	0.276837	6.922
	6.906	0.32963	6.917	0.328932	6.912	0.320045	6.899	0.325223	6.914	0.322282	6.898	0.307021	6.915	0.312185	6.933	0.302781	6.915	0.313689	6.914	0.299877	6.935	0.293768	6.928	0.304297	6.914	0.290101	6.924	0.29171	6.918	0.288029	6.898	0.29005	6.902	0.287406	6.902	0.279972	6.896	0.284203	6.921	0.285144	6.913	0.27339	6.896	0.273368	6.902	0.266524	6.899	0.274521	6.926
	6.907	0.331124	6.919	0.329493	6.915	0.316413	6.903	0.321024	6.917	0.322377	6.9	0.325174	6.919	0.310626	6.936	0.302653	6.918	0.306116	6.917	0.302171	6.938	0.301945	6.931	0.300945	6.917	0.294695	6.926	0.298947	6.921	0.294934	6.901	0.287849	6.905	0.290784	6.905	0.28735	6.899	0.283285	6.922	0.281848	6.915	0.278459	6.897	0.267766	6.904	0.268066	6.902	0.267704	6.928
	6.909	0.333821	6.922	0.330588	6.917	0.327294	6.906	0.322593	6.92	0.320708	6.902	0.319418	6.923	0.312819	6.938	0.310313	6.922	0.307025	6.919	0.301932	6.94	0.302609	6.933	0.295224	6.92	0.297226	6.93	0.292892	6.923	0.299835	6.904	0.28999	6.907	0.290187	6.907	0.280353	6.901	0.28277	6.926	0.281643	6.921	0.277891	6.899	0.27905	6.908	0.266761	6.905	0.269082	6.931
	6.914	0.33117	6.925	0.332001	6.921	0.321146	6.911	0.316873	6.922	0.317733	6.904	0.312461	6.924	0.313379	6.939	0.312001	6.924	0.306983	6.922	0.302327	6.941	0.299533	6.935	0.294679	6.922	0.287151	6.935	0.297295	6.927	0.289932	6.907	0.284329	6.911	0.285574	6.909	0.28265	6.902	0.282968	6.928	0.276209	6.923	0.279493	6.902	0.273133	6.909	0.273002	6.906	0.272692	6.934
	6.919	0.335825	6.928	0.325449	6.922	0.32135	6.913	0.322177	6.924	0.312191	6.908	0.317356	6.929	0.316694	6.943	0.303577	6.928	0.306687	6.924	0.302685	6.943	0.294709	6.937	0.300184	6.925	0.301164	6.936	0.300111	6.928	0.287099	6.909	0.284926	6.915	0.288647	6.912	0.290044	6.906	0.280156	6.931	0.281757	6.926	0.280891	6.905	0.275411	6.912	0.275596	6.911	0.264072	6.935
	6.921	0.330316	6.931	0.327397	6.925	0.324863	6.917	0.320227	6.927	0.318527	6.91	0.31767	6.931	0.31693	6.945	0.307991	6.93	0.306865	6.927	0.302622	6.948	0.295526	6.94	0.29412	6.928	0.293812	6.938	0.293972	6.931	0.282447	6.912	0.28482	6.917	0.293428	6.915	0.285513	6.909	0.275846	6.933	0.279135	6.928	0.279657	6.907	0.277014	6.916	0.269323	6.913	0.265276	6.938
	6.924	0.330078	6.933	0.332676	6.928	0.328411	6.919	0.322688	6.928	0.316794	6.914	0.319346	6.933	0.316909	6.948	0.303794	6.934	0.312004	6.93	0.295567	6.95	0.297207	6.944	0.299525	6.93	0.293691	6.941	0.29106	6.933	0.290325	6.915	0.288389	6.919	0.292189	6.918	0.284441	6.911	0.277836	6.934	0.286527	6.93	0.273735	6.909	0.276811	6.919	0.277207	6.917	0.263026	6.94
	6.925	0.330033	6.935	0.329931	6.93	0.32089	6.922	0.323983	6.933	0.31712	6.917	0.317341	6.935	0.310465	6.95	0.305576	6.937	0.306673	6.933	0.295015	6.953	0.301396	6.946	0.296039	6.933	0.292039	6.943	0.291936	6.935	0.290881	6.917	0.28047	6.922	0.291084	6.92	0.284225	6.914	0.277696	6.938	0.270668	6.933	0.272283	6.913	0.278405	6.92	0.270777	6.92	0.265657	6.943
	6.928	0.331482	6.937	0.329936	6.933	0.326038	6.924	0.321741	6.935	0.323776	6.919	0.314801	6.938	0.312442	6.952	0.305425	6.938	0.302546	6.935	0.306271	6.954	0.302135	6.95	0.284519	6.935	0.292695	6.945	0.28485	6.938	0.293958	6.919	0.28933	6.925	0.289596	6.922	0.28735	6.916	0.289467	6.941	0.275756	6.935	0.278139	6.917	0.270555	6.924	0.27926	6.922	0.266482	6.945
	6.93	0.33826	6.94	0.332272	6.936	0.33071	6.927	0.322678	6.938	0.315353	6.922	0.320097	6.94	0.313805	6.954	0.307903	6.94	0.311209	6.938	0.300347	6.957	0.300025	6.954	0.296346	6.937	0.296399	6.95	0.288234	6.94	0.289522	6.922	0.288726	6.927	0.277879	6.926	0.283645	6.919	0.282651	6.943	0.279432	6.937	0.276443	6.921	0.278107	6.926	0.274097	6.925	0.273694	6.948
	6.933	0.334208	6.941	0.322096	6.938	0.32057	6.93	0.324623	6.94	0.314217	6.925	0.309709	6.942	0.306091	6.956	0.314938	6.942	0.304595	6.941	0.307635	6.96	0.295389	6.956	0.294681	6.939	0.303859	6.951	0.294038	6.942	0.290907	6.924	0.289584	6.93	0.285724	6.928	0.288311	6.922	0.284946	6.946	0.279051	6.94	0.281079	6.923	0.273608	6.928	0.267863	6.927	0.276577	6.95
	6.937	0.336368	6.943	0.326672	6.939	0.322058	6.933	0.317171	6.942	0.314103	6.928	0.316258	6.945	0.316319	6.959	0.305592	6.945	0.304423	6.943	0.304811	6.962	0.303242	6.958	0.290603	6.941	0.294459	6.955	0.289115	6.945	0.292636	6.928	0.291487	6.933	0.286872	6.93	0.28769	6.924	0.282404	6.95	0.28103	6.943	0.275579	6.924	0.279269	6.931	0.276911	6.93	0.273122	6.953
	6.938	0.333041	6.947	0.318981	6.941	0.323558	6.935	0.325527	6.945	0.315831	6.93	0.316936	6.948	0.306922	6.962	0.31521	6.948	0.305526	6.946	0.30183	6.966	0.309697	6.962	0.297553	6.945	0.295749	6.957	0.289752	6.947	0.287231	6.93	0.288565	6.935	0.283527	6.934	0.286229	6.928	0.279307	6.952	0.277179	6.945	0.283693	6.928	0.267172	6.933	0.287389	6.933	0.26257	6.955
	6.941	0.330228	6.95	0.32827	6.944	0.320239	6.936	0.315943	6.948	0.322733	6.933	0.315484	6.95	0.318304	6.965	0.312368	6.951	0.307012	6.948	0.300428	6.967	0.296735	6.964	0.29495	6.946	0.294854	6.959	0.287651	6.95	0.30102	6.932	0.285502	6.937	0.285532	6.935	0.284693	6.929	0.284918	6.954	0.283258	6.948	0.276096	6.93	0.282451	6.937	0.27685	6.935	0.272625	6.959
	6.943	0.327904	6.952	0.33292	6.946	0.329953	6.938	0.328703	6.951	0.31462	6.935	0.31784	6.953	0.303492	6.967	0.306004	6.954	0.304435	6.952	0.308559	6.969	0.292543	6.967	0.297447	6.95	0.290734	6.963	0.288271	6.953	0.290709	6.935	0.292969	6.94	0.285968	6.939	0.280558	6.932	0.276523	6.956	0.280293	6.95	0.274378	6.933	0.275698	6.939	0.27071	6.937	0.26923	6.961
	6.945	0.333918	6.954	0.332298	6.95	0.318233	6.941	0.319691	6.954	0.317443	6.937	0.311944	6.954	0.317631	6.969	0.308211	6.956	0.30227	6.954	0.304037	6.972	0.301013	6.969	0.291254	6.952	0.292983	6.964	0.294065	6.954	0.291348	6.937	0.289073	6.942	0.279954	6.94	0.287934	6.935	0.285589	6.959	0.278947	6.953	0.279966	6.935	0.280854	6.94	0.280186	6.938	0.262602	6.964
	6.948	0.330421	6.957	0.327289	6.952	0.325882	6.945	0.315581	6.955	0.318896	6.939	0.316404	6.959	0.30472	6.973	0.314347	6.958	0.302692	6.957	0.299828	6.976	0.29752	6.971	0.304662	6.954	0.299061	6.967	0.290262	6.958	0.296304	6.94	0.29261	6.945	0.282882	6.943	0.287434	6.937	0.280194	6.962	0.286664	6.955	0.278158	6.937	0.278059	6.943	0.272786	6.941	0.26959	6.966
	6.95	0.327903	6.959	0.324087	6.954	0.32696	6.946	0.314986	6.958	0.331499	6.941	0.322504	6.961	0.309276	6.975	0.311779	6.961	0.30218	6.959	0.301826	6.978	0.294926	6.976	0.296831	6.959	0.30115	6.969	0.284169	6.961	0.290593	6.942	0.295795	6.946	0.285287	6.945	0.277848	6.94	0.28273	6.964	0.287261	6.959	0.278794	6.938	0.276931	6.946	0.283605	6.945	0.27408	6.968
	6.953	0.326791	6.964	0.331401	6.957	0.327251	6.95	0.317866	6.961	0.315588	6.944	0.318386	6.962	0.317838	6.977	0.30776	6.963	0.300845	6.962	0.309944	6.98	0.297324	6.978	0.291637	6.961	0.294306	6.972	0.292939	6.964	0.289951	6.945	0.286723	6.95	0.293966	6.953	0.287121	6.941	0.288954	6.967	0.279558	6.962	0.276512	6.941	0.280319	6.95	0.265084	6.946	0.273285	6.971
	6.956	0.338465	6.968	0.327848	6.959	0.311249	6.955	0.316546	6.963	0.320352	6.948	0.316397	6.966	0.316593	6.98	0.300392	6.966	0.308297	6.964	0.312741	6.983	0.302621	6.98	0.293035	6.964	0.295565	6.975	0.290438	6.966	0.29421	6.948	0.287026	6.953	0.289755	6.954	0.28446	6.944	0.278435	6.969	0.278065	6.964	0.276009	6.944	0.2685	6.951	0.275389	6.95	0.278764	6.973
	6.959	0.333319	6.971	0.331814	6.964	0.322164	6.956	0.321028	6.965	0.320308	6.949	0.317196	6.968	0.312982	6.982	0.308314	6.968	0.305986	6.966	0.299199	6.987	0.306507	6.982	0.297557	6.966	0.297523	6.976	0.286847	6.968	0.283298	6.949	0.289326	6.955	0.285947	6.957	0.27925	6.946	0.284249	6.971	0.279974	6.967	0.280206	6.948	0.279311	6.956	0.267947	6.951	0.276369	6.977
	6.961	0.330575	6.973	0.331842	6.966	0.328022	6.959	0.325582	6.969	0.32605	6.953	0.321167	6.971	0.307047	6.987	0.315375	6.972	0.299413	6.969	0.301845	6.99	0.303412	6.984	0.295985	6.968	0.291912	6.98	0.28715	6.972	0.295625	6.953	0.283896	6.957	0.285084	6.96	0.287513	6.949	0.283646	6.975	0.285834	6.968	0.269856	6.952	0.278742	6.958	0.277168	6.954	0.271192	6.979
	6.964	0.334534	6.976	0.330983	6.967	0.313161	6.961	0.326138	6.972	0.31922	6.954	0.312006	6.973	0.314876	6.989	0.313714	6.974	0.310231	6.971	0.298953	6.992	0.300885	6.987	0.292518	6.971	0.304377	6.982	0.297772	6.973	0.285492	6.956	0.282771	6.959	0.291583	6.962	0.278666	6.953	0.286417	6.977	0.274914	6.972	0.281583	6.954	0.275021	6.96	0.275865	6.958	0.276848	6.982
	6.967	0.328131	6.977	0.330755	6.97	0.322025	6.963	0.320903	6.974	0.315939	6.957	0.320397	6.975	0.311808	6.992	0.308853	6.977	0.306692	6.973	0.301781	6.994	0.300307	6.989	0.299657	6.973	0.288605	6.986	0.296363	6.978	0.290839	6.958	0.295492	6.962	0.283101	6.965	0.277225	6.954	0.284256	6.98	0.278946	6.975	0.278882	6.957	0.283311	6.964	0.277315	6.959	0.260281	6.985
	6.969	0.329238	6.982	0.329508	6.971	0.325376	6.967	0.323294	6.977	0.3176	6.961	0.312751	6.978	0.312522	6.993	0.31366	6.979	0.306313	6.976	0.303322	6.998	0.300366	6.992	0.300296	6.975	0.296237	6.989	0.295373	6.98	0.292136	6.961	0.28718	6.965	0.280859	6.967	0.29266	6.958	0.287312	6.982	0.283768	6.977	0.277862	6.96	0.279774	6.967	0.275912	6.964	0.275695	6.987
	6.972	0.342108	6.984	0.333137	6.976	0.330245	6.969	0.318101	6.979	0.324921	6.962	0.318013	6.981	0.309903	6.996	0.310549	6.982	0.305946	6.978	0.310528	7.001	0.303289	6.995	0.29197	6.977	0.292118	6.993	0.293119	6.982	0.295958	6.966	0.291798	6.967	0.285594	6.971	0.278076	6.96	0.277209	6.986	0.287659	6.98	0.279694	6.962	0.278627	6.971	0.273628	6.966	0.279954	6.99
	6.975	0.326007	6.987	0.32797	6.978	0.324151	6.971	0.329509	6.981	0.321515	6.966	0.322369	6.984	0.31687	6.998	0.316434	6.985	0.298514	6.982	0.299348	7.003	0.301502	6.997	0.294628	6.98	0.29155	6.995	0.289586	6.985	0.293227	6.967	0.293936	6.97	0.282158	6.974	0.283855	6.962	0.279762	6.989	0.283369	6.982	0.278616	6.966	0.275583	6.972	0.283389	6.968	0.267342	6.992
	6.977	0.332587	6.989	0.329309	6.98	0.325349	6.975	0.322469	6.984	0.316582	6.967	0.312007	6.987	0.310303	7.001	0.311157	6.987	0.302108	6.984	0.307876	7.005	0.300182	7.001	0.3003	6.985	0.29144	6.998	0.297792	6.987	0.28912	6.97	0.2768	6.973	0.288238	6.975	0.283336	6.965	0.280321	6.992	0.279008	6.984	0.272244	6.968	0.280071	6.976	0.271697	6.971	0.275408	6.995
	6.98	0.333519	6.99	0.335275	6.984	0.323099	6.977	0.32365	6.986	0.321844	6.971	0.313422	6.989	0.306942	7.003	0.30527	6.989	0.303946	6.987	0.312909	7.01	0.305171	7.003	0.304013	6.987	0.301533	7.001	0.292515	6.989	0.285359	6.972	0.283813	6.976	0.284379	6.979	0.282738	6.967	0.294956	6.994	0.28253	6.987	0.278177	6.971	0.270237	6.978	0.269603	6.973	0.272636	6.997
	6.984	0.328069	6.994	0.32667	6.987	0.322532	6.98	0.319382	6.989	0.314454	6.973	0.319251	6.991	0.309527	7.008	0.311716	6.992	0.306785	6.989	0.297948	7.011	0.299303	7.005	0.302793	6.989	0.298772	7.003	0.299129	6.993	0.290705	6.976	0.285421	6.979	0.284072	6.98	0.284648	6.969	0.287063	6.997	0.283739	6.989	0.280716	6.973	0.282065	6.98	0.2726	6.976	0.277977	6.999
	6.986	0.334532	6.996	0.330644	6.989	0.327271	6.984	0.324132	6.991	0.321738	6.975	0.312483	6.993	0.310088	7.01	0.309939	6.995	0.300159	6.992	0.301487	7.014	0.299281	7.01	0.296782	6.992	0.299111	7.005	0.292809	6.995	0.293272	6.978	0.296427	6.982	0.292004	6.984	0.285599	6.972	0.271233	6.998	0.270988	6.992	0.279655	6.976	0.276606	6.982	0.274522	6.978	0.268083	7.003
	6.989	0.325641	6.998	0.324929	6.992	0.32271	6.987	0.319865	6.994	0.318415	6.977	0.313663	6.997	0.314313	7.012	0.309452	6.997	0.307417	6.993	0.310494	7.016	0.302731	7.011	0.291015	6.993	0.294718	7.008	0.294674	6.998	0.282778	6.98	0.291224	6.988	0.282598	6.986	0.291061	6.974	0.276252	7.003	0.280525	6.996	0.277251	6.979	0.281299	6.985	0.280691	6.982	0.280602	7.005
	6.99	0.324007	7.003	0.327465	6.993	0.326817	6.989	0.316904	6.995	0.316067	6.982	0.317717	6.998	0.308262	7.014	0.31495	6.999	0.306055	6.996	0.299083	7.018	0.299523	7.013	0.298502	6.998	0.296892	7.011	0.29493	7.001	0.289501	6.982	0.291946	6.989	0.291605	6.989	0.286271	6.977	0.278913	7.005	0.284705	6.998	0.277936	6.981	0.268893	6.989	0.280723	6.984	0.276031	7.008
	6.992	0.33318	7.005	0.321545	6.996	0.319806	6.992	0.312843	6.999	0.318862	6.984	0.318545	7.001	0.309885	7.017	0.308658	7.002	0.300637	6.999	0.299857	7.022	0.303772	7.015	0.299328	7	0.291051	7.013	0.286917	7.003	0.291015	6.986	0.284037	6.993	0.289051	6.991	0.284955	6.979	0.283134	7.008	0.27807	7	0.282495	6.984	0.271259	6.99	0.275989	6.987	0.273764	7.01
	6.996	0.328176	7.009	0.324982	6.998	0.325891	6.995	0.318417	7.003	0.32061	6.987	0.312879	7.005	0.314278	7.021	0.308424	7.005	0.303882	7.003	0.299604	7.024	0.300211	7.019	0.305728	7.003	0.296928	7.014	0.292508	7.006	0.289316	6.988	0.296539	6.995	0.284918	6.994	0.282532	6.982	0.281466	7.011	0.281126	7.003	0.278773	6.987	0.282293	6.993	0.275369	6.989	0.266603	7.012
	6.998	0.324361	7.012	0.323047	7.002	0.325062	6.998	0.319624	7.005	0.31999	6.988	0.30951	7.006	0.313099	7.023	0.321509	7.008	0.308448	7.005	0.303984	7.027	0.296439	7.022	0.298583	7.005	0.298908	7.018	0.297649	7.01	0.288584	6.99	0.285312	6.998	0.275625	6.997	0.287441	6.986	0.274057	7.012	0.276406	7.005	0.272252	6.989	0.277232	6.995	0.271836	6.992	0.271742	7.015
	7.001	0.335284	7.013	0.333254	7.005	0.322607	7.003	0.31946	7.008	0.320055	6.992	0.314456	7.011	0.3174	7.025	0.302114	7.011	0.311204	7.009	0.304021	7.029	0.292769	7.024	0.300222	7.008	0.292774	7.022	0.295699	7.012	0.296996	6.994	0.292807	7	0.285584	7	0.28295	6.989	0.281367	7.014	0.281704	7.01	0.280241	6.992	0.283571	6.997	0.281293	6.995	0.283116	7.018
	7.005	0.333677	7.016	0.321094	7.008	0.322673	7.006	0.327261	7.011	0.315611	6.995	0.32073	7.013	0.323087	7.027	0.317207	7.012	0.307684	7.01	0.308973	7.032	0.305119	7.026	0.295718	7.012	0.29721	7.024	0.294537	7.014	0.293094	6.997	0.291817	7.002	0.291896	7.001	0.279213	6.991	0.282751	7.018	0.284645	7.012	0.281254	6.993	0.278478	7	0.275902	6.998	0.276422	7.021
	7.007	0.330531	7.019	0.32968	7.01	0.322396	7.01	0.330929	7.014	0.320989	6.997	0.319188	7.014	0.318578	7.03	0.314954	7.015	0.302017	7.012	0.300286	7.035	0.300587	7.028	0.301598	7.013	0.295217	7.026	0.295834	7.018	0.284235	6.999	0.294255	7.006	0.293462	7.004	0.284534	6.994	0.271228	7.021	0.287979	7.014	0.277052	6.997	0.278702	7.003	0.271679	7	0.276282	7.024
	7.01	0.328766	7.022	0.324235	7.012	0.324609	7.012	0.317842	7.018	0.31353	7	0.311696	7.019	0.309314	7.033	0.311561	7.02	0.308822	7.015	0.314719	7.037	0.303293	7.031	0.304324	7.016	0.299257	7.029	0.291596	7.021	0.295769	7.003	0.284503	7.008	0.282307	7.009	0.280843	6.996	0.288202	7.024	0.279833	7.016	0.278401	7.001	0.282474	7.008	0.274424	7.003	0.282759	7.026
	7.012	0.337079	7.024	0.320974	7.014	0.324306	7.014	0.31724	7.019	0.318625	7.003	0.322974	7.022	0.310068	7.035	0.307755	7.022	0.310072	7.019	0.301319	7.04	0.299916	7.035	0.293998	7.019	0.296143	7.032	0.305646	7.023	0.293354	7.005	0.290783	7.011	0.288362	7.011	0.288028	6.999	0.280075	7.027	0.279562	7.02	0.281092	7.003	0.275488	7.011	0.27848	7.006	0.27026	7.029
	7.014	0.328277	7.026	0.33437	7.018	0.323948	7.018	0.325881	7.023	0.313349	7.005	0.323053	7.023	0.310237	7.037	0.309561	7.024	0.310811	7.022	0.313174	7.044	0.301524	7.036	0.298182	7.021	0.293782	7.036	0.295897	7.026	0.29722	7.007	0.287036	7.013	0.294749	7.012	0.283308	7.003	0.282023	7.031	0.280936	7.024	0.288781	7.005	0.277168	7.014	0.276758	7.01	0.270528	7.031
	7.019	0.325713	7.029	0.328332	7.021	0.327081	7.021	0.319914	7.024	0.315018	7.009	0.31429	7.026	0.310704	7.04	0.310785	7.027	0.311839	7.024	0.304313	7.045	0.3027	7.04	0.297927	7.024	0.296337	7.037	0.29532	7.029	0.295382	7.011	0.286904	7.016	0.28899	7.016	0.293056	7.005	0.281103	7.033	0.288216	7.028	0.276358	7.009	0.290204	7.016	0.279808	7.012	0.274141	7.034
	7.021	0.326251	7.031	0.329576	7.023	0.324366	7.023	0.323599	7.027	0.314747	7.011	0.314375	7.027	0.315935	7.042	0.312795	7.029	0.308769	7.027	0.302841	7.049	0.297807	7.042	0.298238	7.027	0.306165	7.042	0.300754	7.031	0.290026	7.013	0.287591	7.019	0.288376	7.018	0.289147	7.008	0.281468	7.036	0.281093	7.031	0.289383	7.011	0.277089	7.02	0.269798	7.013	0.274747	7.036
	7.024	0.322206	7.034	0.334789	7.024	0.323836	7.026	0.319965	7.03	0.315894	7.014	0.308953	7.031	0.317209	7.047	0.308497	7.031	0.309013	7.031	0.300915	7.052	0.305037	7.044	0.304236	7.029	0.290695	7.044	0.297951	7.033	0.288006	7.016	0.292231	7.023	0.2924	7.021	0.285781	7.011	0.281624	7.037	0.287816	7.033	0.285763	7.013	0.278476	7.023	0.275218	7.017	0.275147	7.039
	7.026	0.327402	7.037	0.320756	7.029	0.317594	7.028	0.326345	7.031	0.325121	7.015	0.313788	7.034	0.307123	7.049	0.312175	7.035	0.308287	7.033	0.306695	7.053	0.30455	7.048	0.300673	7.033	0.297819	7.047	0.294255	7.036	0.299383	7.019	0.293218	7.024	0.28307	7.023	0.280266	7.014	0.283302	7.041	0.287037	7.036	0.273341	7.015	0.283703	7.024	0.280287	7.019	0.267574	7.042
	7.028	0.328383	7.04	0.327779	7.032	0.323944	7.031	0.314271	7.036	0.326278	7.018	0.312494	7.037	0.318289	7.052	0.304005	7.036	0.310171	7.035	0.299489	7.056	0.302267	7.05	0.295624	7.036	0.295697	7.049	0.298634	7.037	0.292906	7.021	0.288756	7.027	0.289898	7.026	0.284932	7.017	0.284511	7.044	0.281047	7.038	0.279339	7.018	0.271608	7.027	0.282316	7.022	0.275829	7.045
	7.031	0.324308	7.042	0.32859	7.036	0.319495	7.033	0.327651	7.038	0.319276	7.021	0.320127	7.04	0.313513	7.053	0.310018	7.038	0.308769	7.037	0.308595	7.058	0.30779	7.054	0.301736	7.037	0.300919	7.051	0.298719	7.041	0.294427	7.023	0.293142	7.03	0.285345	7.029	0.285594	7.02	0.278242	7.047	0.286451	7.041	0.281884	7.022	0.270557	7.03	0.284063	7.024	0.270967	7.048
	7.033	0.325888	7.045	0.324263	7.037	0.326718	7.036	0.319229	7.041	0.317822	7.024	0.315682	7.042	0.319024	7.057	0.316467	7.04	0.308617	7.041	0.309516	7.061	0.30367	7.056	0.305278	7.042	0.295353	7.053	0.286677	7.044	0.289237	7.027	0.29084	7.031	0.290172	7.031	0.283738	7.023	0.284662	7.049	0.28993	7.044	0.285195	7.024	0.279596	7.031	0.28409	7.026	0.274964	7.052
	7.036	0.322166	7.047	0.325792	7.039	0.321366	7.037	0.317751	7.044	0.313532	7.026	0.318179	7.045	0.317497	7.058	0.310358	7.045	0.305501	7.044	0.307327	7.065	0.305603	7.058	0.299601	7.044	0.295451	7.056	0.303894	7.047	0.297541	7.03	0.288886	7.035	0.283546	7.035	0.286012	7.024	0.285731	7.052	0.290059	7.047	0.289699	7.026	0.282493	7.034	0.272303	7.03	0.282043	7.054
	7.039	0.324236	7.05	0.333376	7.042	0.314852	7.042	0.318586	7.045	0.318708	7.029	0.31844	7.048	0.309259	7.061	0.315239	7.047	0.301529	7.045	0.307803	7.068	0.302707	7.061	0.301582	7.047	0.297355	7.058	0.296716	7.049	0.29242	7.031	0.286614	7.036	0.282129	7.036	0.287295	7.027	0.29126	7.053	0.280773	7.049	0.288678	7.029	0.281755	7.037	0.27647	7.033	0.27595	7.056
	7.042	0.329023	7.053	0.322613	7.045	0.328725	7.044	0.328983	7.049	0.306415	7.031	0.319884	7.049	0.310204	7.065	0.307971	7.05	0.309613	7.049	0.301409	7.07	0.300845	7.065	0.300614	7.049	0.294733	7.062	0.294746	7.052	0.290949	7.035	0.294087	7.042	0.293686	7.039	0.280965	7.03	0.287807	7.057	0.292721	7.052	0.289007	7.031	0.288999	7.04	0.285893	7.036	0.275527	7.058
	7.045	0.336796	7.055	0.332224	7.049	0.326932	7.047	0.317087	7.052	0.319344	7.035	0.313858	7.054	0.316921	7.068	0.312975	7.052	0.305337	7.052	0.303839	7.073	0.311841	7.067	0.308033	7.052	0.306763	7.063	0.298576	7.055	0.290674	7.037	0.293594	7.044	0.293683	7.042	0.289952	7.031	0.283834	7.059	0.289429	7.054	0.294995	7.036	0.281056	7.044	0.272901	7.038	0.272125	7.061
	7.047	0.332024	7.058	0.331853	7.054	0.31865	7.049	0.321865	7.053	0.325858	7.036	0.318242	7.055	0.322357	7.07	0.310913	7.055	0.306961	7.054	0.302827	7.074	0.309062	7.07	0.301656	7.054	0.300551	7.066	0.304832	7.057	0.292011	7.04	0.286717	7.046	0.296337	7.044	0.294449	7.035	0.285308	7.062	0.289242	7.056	0.281138	7.04	0.277202	7.045	0.284477	7.039	0.272397	7.065
	7.05	0.335208	7.061	0.326133	7.056	0.328692	7.052	0.314295	7.056	0.320775	7.04	0.318388	7.057	0.320195	7.073	0.312109	7.057	0.313899	7.057	0.305901	7.077	0.310201	7.073	0.300452	7.057	0.296725	7.07	0.298272	7.06	0.29752	7.041	0.295015	7.049	0.288766	7.048	0.293787	7.037	0.293414	7.065	0.283726	7.06	0.290377	7.042	0.281013	7.049	0.281984	7.042	0.273984	7.067
	7.054	0.33292	7.063	0.334412	7.058	0.318115	7.054	0.314883	7.058	0.323497	7.042	0.311099	7.06	0.318803	7.075	0.31668	7.06	0.304807	7.058	0.315392	7.08	0.307038	7.075	0.307523	7.058	0.299916	7.071	0.30345	7.062	0.284032	7.045	0.292401	7.051	0.294251	7.05	0.289137	7.042	0.287648	7.068	0.29003	7.062	0.28379	7.044	0.28761	7.052	0.281114	7.046	0.282835	7.07
	7.055	0.334156	7.066	0.337068	7.061	0.320095	7.056	0.317825	7.061	0.324378	7.044	0.312596	7.063	0.316645	7.078	0.318678	7.062	0.31332	7.062	0.312122	0	0	7.079	0.300818	7.062	0.296546	7.075	0.306438	7.065	0.293416	7.049	0.292408	7.053	0.282109	7.053	0.295175	7.045	0.283021	7.07	0.286768	7.066	0.283575	7.049	0.287993	7.054	0.283902	7.047	0.279986	7.072
	7.058	0.332685	7.067	0.326985	7.063	0.326074	7.058	0.322148	7.064	0.324279	7.047	0.3146	7.065	0.3141	0	0	7.065	0.315004	7.065	0.309505	0	0	0	0	7.065	0.306229	7.076	0.317798	7.068	0.29822	7.05	0.298813	7.055	0.29192	7.055	0.285086	7.048	0.287483	7.074	0.296485	7.07	0.294715	7.053	0.278636	7.056	0.286544	7.052	0.283994	7.075
	7.061	0.341566	7.072	0.335276	7.066	0.33173	7.061	0.318829	7.065	0.321611	7.049	0.320979	7.07	0.314441	0	0	7.07	0.312345	7.066	0.306707	0	0	0	0	7.068	0.301733	7.079	0.302134	7.07	0.294458	7.053	0.29415	7.057	0.285858	7.056	0.294092	7.051	0.288313	7.077	0.295524	7.072	0.289283	7.055	0.286747	7.058	0.279866	7.055	0.282118	7.079
	7.065	0.332999	7.075	0.334474	7.07	0.32947	7.063	0.329807	7.07	0.326953	7.053	0.314921	7.071	0.31972	0	0	7.072	0.318213	7.07	0.312547	0	0	0	0	7.07	0.298571	0	0	7.073	0.299154	7.055	0.294362	7.061	0.298429	7.059	0.291031	7.053	0.282171	7.079	0.29833	7.075	0.288782	7.056	0.286253	7.062	0.287896	7.059	0.284363	0
	7.068	0.339302	7.077	0.333864	7.072	0.321938	7.066	0.325963	7.072	0.311921	7.056	0.314939	7.075	0.315508	0	0	7.075	0.313412	7.072	0.313315	0	0	0	0	7.073	0.300867	0	0	7.076	0.305684	7.057	0.305499	7.063	0.297208	7.062	0.302844	7.055	0.286982	0	0	7.077	0.290072	7.06	0.290092	7.066	0.280082	7.061	0.283827	0
	7.07	0.32664	7.079	0.33597	7.075	0.329436	7.07	0.324803	7.075	0.319319	7.058	0.320461	7.076	0.323568	0	0	7.077	0.316302	7.075	0.317714	0	0	0	0	7.075	0.302038	0	0	7.079	0.30632	7.06	0.290407	7.066	0.293064	7.065	0.296928	7.057	0.294219	0	0	7.079	0.293977	7.061	0.282956	7.067	0.282098	7.064	0.277028	0
	7.073	0.329936	0	0	7.078	0.331935	7.072	0.318671	7.078	0.322318	7.061	0.315142	7.079	0.316403	0	0	7.08	0.311838	7.077	0.312904	0	0	0	0	7.078	0.309236	0	0	0	0	7.063	0.29565	7.07	0.303704	7.067	0.296246	7.06	0.289528	0	0	0	0	7.065	0.281589	7.07	0.284722	7.065	0.28406	0
	7.075	0.330307	0	0	0	0	7.075	0.32897	0	0	7.065	0.315275	0	0	0	0	0	0	7.079	0.315109	0	0	0	0	0	0	0	0	0	0	7.065	0.288704	7.071	0.291583	7.069	0.295455	7.062	0.28354	0	0	0	0	7.068	0.296793	7.074	0.289039	7.07	0.281002	0
	7.078	0.333205	0	0	0	0	7.077	0.32336	0	0	7.069	0.321702	0	0	0	0	0	0	0	0	0	0	0	0	0	0	0	0	0	0	7.068	0.291607	7.075	0.30247	7.073	0.294966	7.064	0.289392	0	0	0	0	7.07	0.287631	7.075	0.290388	7.072	0.28007	0
	0	0	0	0	0	0	7.081	0.328725	0	0	7.071	0.317495	0	0	0	0	0	0	0	0	0	0	0	0	0	0	0	0	0	0	7.07	0.298945	7.078	0.304069	7.075	0.294836	7.069	0.291651	0	0	0	0	7.075	0.283497	7.079	0.294784	7.075	0.285468	0
	0	0	0	0	0	0	0	0	0	0	7.075	0.315583	0	0	0	0	0	0	0	0	0	0	0	0	0	0	0	0	0	0	7.075	0.302412	0	0	7.081	0.305592	7.07	0.283766	0	0	0	0	7.078	0.291596	0	0	7.076	0.283728	0
	0	0	0	0	0	0	0	0	0	0	7.076	0.324043	0	0	0	0	0	0	0	0	0	0	0	0	0	0	0	0	0	0	7.079	0.300808	0	0	0	0	7.074	0.295083	0	0	0	0	0	0	0	0	7.079	0.291164	0
	0	0	0	0	0	0	0	0	0	0	7.079	0.325979	0	0	0	0	0	0	0	0	0	0	0	0	0	0	0	0	0	0	0	0	0	0	0	0	7.078	0.291531	0	0	0	0	0	0	0	0	0	0	0
	0	0	0	0	0	0	0	0	0	0	0	0	0	0	0	0	0	0	0	0	0	0	0	0	0	0	0	0	0	0	0	0	0	0	0	0	0	0	0	0	0	0	0	0	0	0	0	0	0
	0	0	0	0	0	0	0	0	0	0	0	0	0	0	0	0	0	0	0	0	0	0	0	0	0	0	0	0	0	0	0	0	0	0	0	0	0	0	0	0	0	0	0	0	0	0	0	0	0
	0	0	0	0	0	0	0	0	0	0	0	0	0	0	0	0	0	0	0	0	0	0	0	0	0	0	0	0	0	0	0	0	0	0	0	0	0	0	0	0	0	0	0	0	0	0	0	0	0
	0	0	0	0	0	0	0	0	0	0	0	0	0	0	0	0	0	0	0	0	0	0	0	0	0	0	0	0	0	0	0	0	0	0	0	0	0	0	0	0	0	0	0	0	0	0	0	0	0
	0	0	0	0	0	0	0	0	0	0	0	0	0	0	0	0	0	0	0	0	0	0	0	0	0	0	0	0	0	0	0	0	0	0	0	0	0	0	0	0	0	0	0	0	0	0	0	0	0
[truncated: 151 more columns]

## Sheet: Figure 3B Best Fit 58 uM
Source data for Figure 3B	6.14	0.311836	6.141	0.237943	6.141	0.176504	6.14	0.131857	6.143	0.107072	6.142	0.0818316	6.142	0.0644943	6.141	0.0501289	6.14	0.0395096	6.142	0.0330131	6.143	0.0273047	6.141	0.0214446	6.141	0.0176942	6.141	0.0145176	6.14	0.0116783	6.14	0.00959123	6.14	0.00795081	6.14	0.00642073	6.14	0.00531927	6.142	0.00462601	6.14	0.00370501	6.14	0.00308328	6.14	0.00256732	6.141	0.00218657	6.141
Best-fit monomer-dimer-tetramer model to scans of absorbance (280 nm) as a function	6.141	0.312798	6.143	0.24278	6.145	0.18604	6.141	0.133931	6.146	0.11233	6.143	0.0832605	6.145	0.0680375	6.143	0.052035	6.144	0.0426417	6.145	0.0349717	6.148	0.0300579	6.143	0.0223215	6.144	0.0187985	6.143	0.0151244	6.141	0.0119235	6.142	0.0100014	6.142	0.00829327	6.142	0.00669932	6.141	0.00543408	6.144	0.00482636	6.142	0.00386833	6.143	0.00328964	6.143	0.00273988	6.144	0.00233341	6.143
of radius (cm) starting from scan 1 (cols B,C)	6.144	0.315277	6.146	0.24972	6.146	0.188393	6.143	0.138084	6.148	0.115864	6.146	0.087599	6.148	0.0716583	6.145	0.0539757	6.148	0.0459017	6.146	0.0356371	6.15	0.0312061	6.145	0.02322	6.146	0.0195577	6.146	0.0160636	6.144	0.0126828	6.143	0.0102108	6.145	0.00882607	6.144	0.00698612	6.145	0.00591309	6.146	0.00503279	6.143	0.00395185	6.145	0.00343284	6.144	0.00279923	6.146	0.00243511	6.146
WT CTD at 58 uM	6.147	0.317278	6.148	0.254125	6.148	0.193049	6.146	0.144315	6.15	0.119419	6.148	0.0905326	6.15	0.0741206	6.148	0.0569478	6.149	0.0467415	6.148	0.0369919	6.152	0.0323796	6.148	0.0246062	6.148	0.0203359	6.148	0.0167102	6.146	0.0132058	6.146	0.0108569	6.146	0.00900811	6.146	0.00728136	6.148	0.00629036	6.148	0.00524544	6.145	0.00412305	6.146	0.00350579	6.145	0.00285968	6.148	0.00254003	6.149
	6.148	0.317876	6.15	0.258334	6.151	0.199896	6.148	0.148466	6.153	0.124781	6.15	0.0935009	6.153	0.0778759	6.151	0.0600052	6.151	0.0484368	6.15	0.0383784	6.154	0.0335786	6.149	0.0250831	6.15	0.0211357	6.15	0.0173754	6.148	0.0137429	6.148	0.0113026	6.149	0.00957281	6.148	0.00758518	6.151	0.00668631	6.151	0.00557772	6.146	0.00421024	6.148	0.00365547	6.148	0.00304602	6.15	0.0026486	6.151
	6.15	0.318906	6.151	0.26036	6.153	0.204375	6.15	0.152609	6.154	0.126574	6.152	0.096498	6.155	0.0804185	6.152	0.0610388	6.155	0.0519214	6.153	0.0405117	6.157	0.0354224	6.152	0.0265384	6.153	0.0223721	6.151	0.0177152	6.149	0.0140191	6.15	0.0117619	6.151	0.00996202	6.151	0.00805926	6.153	0.00695922	6.153	0.00580687	6.148	0.00438909	6.15	0.00381025	6.15	0.00317563	6.152	0.00276057	6.153
	6.153	0.3202	6.152	0.26236	6.154	0.206584	6.152	0.15674	6.158	0.133773	6.155	0.101044	6.158	0.0842922	6.155	0.0641923	6.158	0.0546189	6.154	0.0412369	6.161	0.0379742	6.155	0.0280455	6.155	0.0232202	6.155	0.0191122	6.151	0.0145787	6.153	0.0124742	6.153	0.010362	6.155	0.00872153	6.156	0.00738383	6.155	0.00604272	6.151	0.00466873	6.154	0.00413405	6.153	0.00337759	6.153	0.00281786	6.156
	6.154	0.320572	6.155	0.268068	6.157	0.213098	6.154	0.160854	6.16	0.13738	6.158	0.105646	6.161	0.0882284	6.157	0.0663338	6.159	0.0555297	6.158	0.0442089	6.167	0.0419949	6.158	0.0296053	6.157	0.024088	6.156	0.0194734	6.153	0.0151529	6.155	0.0129644	6.155	0.0107729	6.156	0.0088935	6.158	0.00767685	6.157	0.0062853	6.156	0.00516226	6.155	0.00421783	6.155	0.00351718	6.155	0.0029349	6.158
	6.158	0.32183	6.157	0.271651	6.16	0.219404	6.157	0.16699	6.163	0.142796	6.161	0.110296	6.162	0.0895566	6.159	0.0685078	6.162	0.0583198	6.159	0.0449665	6.17	0.0440886	6.159	0.0301339	6.159	0.0249767	6.158	0.0202072	6.154	0.0154458	6.158	0.0137252	6.156	0.0109833	6.158	0.00924359	6.161	0.00813132	6.158	0.00640999	6.161	0.00569241	6.159	0.00456594	6.157	0.00366093	6.157	0.00305548	6.159
	6.161	0.322575	6.159	0.275047	6.162	0.223501	6.159	0.171047	6.166	0.148207	6.162	0.111858	6.166	0.0949262	6.161	0.0707144	6.164	0.0602143	6.162	0.0472936	6.172	0.0455183	6.162	0.0317636	6.164	0.02729	6.159	0.0205789	6.158	0.0166554	6.16	0.0142484	6.158	0.0114113	6.16	0.00960324	6.162	0.00828762	6.161	0.00679233	6.162	0.00580345	6.16	0.00465677	6.16	0.00388537	6.161	0.00330818	6.162
	6.162	0.32279	6.162	0.279792	6.165	0.229464	6.161	0.175074	6.169	0.153604	6.166	0.118141	6.167	0.0962861	6.165	0.0752163	6.169	0.0650802	6.165	0.049681	6.174	0.0469727	6.169	0.0357637	6.168	0.0292308	6.162	0.0217281	6.16	0.0172829	6.162	0.014785	6.161	0.0120741	6.163	0.010161	6.165	0.00876807	6.162	0.0069239	6.164	0.00602946	6.164	0.00503116	6.162	0.00404031	6.162	0.00337391	6.164
	6.164	0.323186	6.164	0.282752	6.168	0.235219	6.162	0.177075	6.171	0.157189	6.168	0.121305	6.169	0.0990202	6.169	0.0798306	6.172	0.068082	6.168	0.0521278	6.177	0.0491987	6.17	0.0363564	6.171	0.0307444	6.166	0.0233203	6.164	0.0185845	6.164	0.015335	6.163	0.0125315	6.166	0.010741	6.167	0.00909926	6.165	0.00732854	6.169	0.00662329	6.166	0.00522636	6.164	0.00419971	6.166	0.00364561	6.169
	6.169	0.323994	6.169	0.289404	6.169	0.237071	6.165	0.183026	6.173	0.160761	6.169	0.122893	6.171	0.101775	6.172	0.0833603	6.174	0.0701185	6.169	0.0529611	6.178	0.0499559	6.171	0.0369584	6.175	0.0328321	6.169	0.0245647	6.167	0.0196032	6.166	0.0158985	6.167	0.0134814	6.168	0.0111402	6.169	0.00943928	6.167	0.00760768	6.17	0.00674644	6.169	0.00553035	6.169	0.00461927	6.168	0.00378745	6.172
	6.17	0.324134	6.173	0.294019	6.172	0.24251	6.166	0.184993	6.174	0.162541	6.175	0.132461	6.174	0.105946	6.174	0.0857465	6.176	0.0721816	6.172	0.0554912	6.182	0.0530368	6.173	0.0381759	6.178	0.0344547	6.172	0.0258485	6.169	0.0203021	6.167	0.0161868	6.168	0.0137249	6.169	0.0113451	6.17	0.00961194	6.169	0.0078944	6.173	0.00712797	6.171	0.00573982	6.173	0.00497658	6.17	0.00393372	6.177
	6.171	0.324264	6.174	0.295076	6.175	0.247711	6.169	0.19082	6.177	0.167856	6.176	0.134062	6.176	0.108751	6.175	0.0869481	6.18	0.0763825	6.174	0.0572126	6.185	0.0554113	6.176	0.040047	6.18	0.0355618	6.174	0.0267287	6.172	0.0213802	6.17	0.0170684	6.17	0.0142244	6.171	0.0117604	6.172	0.00996578	6.172	0.0083387	6.174	0.00725851	6.172	0.00584656	6.174	0.00506912	6.172	0.00408422	6.179
	6.174	0.324625	6.177	0.298052	6.177	0.251047	6.171	0.194648	6.18	0.17312	6.179	0.138867	6.178	0.111571	6.178	0.0905904	6.182	0.0785203	6.177	0.0598414	6.188	0.0578368	6.179	0.0419667	6.182	0.0366901	6.175	0.027175	6.175	0.0224958	6.172	0.0176751	6.172	0.0147363	6.174	0.0124031	6.174	0.0103287	6.175	0.00880113	6.177	0.00765997	6.174	0.00606498	6.177	0.00535397	6.174	0.00423897	6.181
	6.176	0.324843	6.179	0.299859	6.179	0.254273	6.174	0.200297	6.182	0.176601	6.181	0.142073	6.182	0.117256	6.18	0.0930457	6.184	0.080681	6.178	0.0607336	6.19	0.0594855	6.182	0.0439426	6.185	0.0384222	6.178	0.0285448	6.177	0.0232596	6.174	0.018296	6.174	0.0152605	6.175	0.0126224	6.176	0.010701	6.177	0.00911922	6.181	0.00822129	6.177	0.0064032	6.18	0.0056515	6.177	0.00447886	6.185
	6.178	0.325045	6.182	0.302319	6.18	0.255834	6.175	0.202157	6.184	0.180055	6.183	0.145276	6.184	0.120118	6.182	0.0955227	6.187	0.0839664	6.179	0.0616271	6.193	0.0620015	6.187	0.0473462	6.187	0.0396032	6.181	0.0299552	6.18	0.0244393	6.176	0.0189314	6.176	0.0157974	6.179	0.0135277	6.179	0.0112758	6.18	0.00961311	6.183	0.00851302	6.179	0.00663656	6.182	0.00585629	6.179	0.00464456	6.188
	6.182	0.325413	6.183	0.303083	6.182	0.258899	6.177	0.205831	6.186	0.183479	6.185	0.148476	6.187	0.124429	6.187	0.1018	6.189	0.0861839	6.18	0.0625321	6.196	0.0645678	6.189	0.0487471	6.192	0.0426464	6.184	0.0314097	6.184	0.026069	6.179	0.0199098	6.179	0.016625	6.181	0.0139979	6.181	0.0116722	6.182	0.00995238	6.186	0.008964	6.182	0.00699904	6.184	0.00606645	6.182	0.00490228	6.19
	6.183	0.325498	6.185	0.30452	6.185	0.263289	6.182	0.21475	6.189	0.188552	6.188	0.153266	6.189	0.127314	6.188	0.103068	6.191	0.0884219	6.182	0.0643561	6.197	0.065432	6.19	0.0494542	6.193	0.0432711	6.186	0.0324023	6.187	0.0273369	6.18	0.0202453	6.181	0.0171946	6.183	0.0144791	6.182	0.0118743	6.184	0.0103	6.188	0.00927413	6.184	0.00724813	6.187	0.00639262	6.184	0.00507955	6.193
	6.187	0.325818	6.188	0.306488	6.189	0.268769	6.185	0.219916	6.19	0.190229	6.19	0.156448	6.191	0.130206	6.19	0.105619	6.193	0.0906798	6.184	0.0662041	6.199	0.0671804	6.193	0.0516149	6.196	0.0451762	6.189	0.0339295	6.188	0.0277661	6.183	0.0212696	6.183	0.017777	6.185	0.0149716	6.185	0.012494	6.186	0.0106563	6.189	0.00943315	6.187	0.00763446	6.192	0.00696458	6.187	0.00535488	6.195
	6.188	0.325894	6.19	0.307662	6.191	0.27135	6.187	0.223277	6.193	0.195195	6.193	0.1612	6.193	0.133102	6.192	0.108185	6.196	0.0941041	6.187	0.0690231	6.201	0.0689519	6.195	0.0530818	6.197	0.0458194	6.19	0.0344462	6.19	0.0286418	6.185	0.0219717	6.185	0.0183725	6.187	0.0154754	6.186	0.0127049	6.188	0.0110213	6.193	0.0100852	6.189	0.00790018	6.193	0.00708355	6.188	0.00544849	6.197
	6.191	0.326109	6.193	0.30925	6.195	0.276204	6.189	0.226572	6.196	0.200074	6.195	0.164353	6.195	0.136002	6.196	0.11336	6.198	0.096409	6.19	0.0718927	6.204	0.0716465	6.197	0.0545698	6.198	0.0464716	6.192	0.0354976	6.193	0.0299877	6.187	0.0226888	6.187	0.0189813	6.189	0.0159909	6.188	0.0131353	6.19	0.0113958	6.195	0.0104232	6.19	0.00803504	6.195	0.0073257	6.191	0.00573907	6.2
	6.195	0.326375	6.196	0.310652	6.196	0.277346	6.193	0.232954	6.198	0.203275	6.196	0.165923	6.197	0.138903	6.197	0.11466	6.201	0.0998977	6.192	0.0738362	6.207	0.0743872	6.2	0.0568454	6.201	0.0484523	6.195	0.0371096	6.198	0.032317	6.19	0.0237918	6.188	0.0192892	6.19	0.0162522	6.19	0.0135766	6.193	0.0119747	6.198	0.0109461	6.193	0.00845184	6.198	0.00770098	6.192	0.00583812	6.201
	6.198	0.326561	6.197	0.311088	6.198	0.279566	6.195	0.236039	6.199	0.204864	6.197	0.167491	6.198	0.140354	6.2	0.118582	6.202	0.101069	6.195	0.0767917	6.209	0.0762388	6.202	0.0583879	6.203	0.0497994	6.197	0.0382074	6.199	0.032794	6.192	0.0245477	6.19	0.0199187	6.192	0.0167858	6.192	0.0140284	6.196	0.0125742	6.201	0.011487	6.197	0.00903115	6.201	0.00808972	6.193	0.00593871	6.205
	6.201	0.326735	6.2	0.312262	6.2	0.281688	6.197	0.239052	6.203	0.211085	6.2	0.172162	6.201	0.144706	6.201	0.119894	6.203	0.102244	6.197	0.0787878	6.21	0.0771702	6.205	0.0607408	6.206	0.051856	6.199	0.039325	6.202	0.0342586	6.195	0.0257099	6.192	0.0205619	6.194	0.0173312	6.193	0.0142581	6.198	0.0129853	6.203	0.0118587	6.198	0.00918121	6.203	0.00835731	6.194	0.00604056	6.207
	6.205	0.326951	6.201	0.312626	6.203	0.28469	6.2	0.243422	6.204	0.212612	6.203	0.176791	6.204	0.14905	6.204	0.123842	6.205	0.104605	6.201	0.0828446	6.213	0.0799977	6.206	0.061534	6.209	0.0539601	6.202	0.0410394	6.205	0.0357611	6.197	0.0265035	6.194	0.0212188	6.197	0.0181708	6.195	0.014725	6.199	0.0131934	6.204	0.0120476	6.2	0.00948542	6.205	0.00863135	6.197	0.00635352	6.21
	6.206	0.327003	6.204	0.313616	6.205	0.286571	6.204	0.248998	6.205	0.214125	6.205	0.179847	6.208	0.154825	6.206	0.126483	6.208	0.108171	6.203	0.0849026	6.216	0.0828659	6.208	0.0631377	6.21	0.0546693	6.205	0.042795	6.206	0.0362695	6.199	0.0273134	6.197	0.0222287	6.198	0.0184582	6.197	0.0152023	6.202	0.0138362	6.205	0.0122389	6.203	0.00995548	6.208	0.00905395	6.199	0.00656906	6.211
	6.209	0.32715	6.207	0.314482	6.206	0.287483	6.206	0.251674	6.209	0.22006	6.206	0.181369	6.212	0.160565	6.208	0.12913	6.21	0.110565	6.205	0.0869791	6.221	0.0877298	6.21	0.0647629	6.211	0.0553863	6.206	0.0433883	6.208	0.0373011	6.201	0.0281401	6.199	0.02292	6.2	0.0190398	6.2	0.0159401	6.204	0.014276	6.206	0.0124316	6.204	0.0101159	6.211	0.00949319	6.201	0.00679042	6.213
	6.212	0.327288	6.208	0.314752	6.209	0.290063	6.208	0.254275	6.211	0.222951	6.208	0.184391	6.213	0.161993	6.209	0.130456	6.213	0.114177	6.206	0.0880228	6.222	0.0887155	6.213	0.0672374	6.213	0.0568317	6.208	0.0445912	6.211	0.0388843	6.204	0.029409	6.201	0.0236265	6.203	0.0199356	6.201	0.0161907	6.208	0.0151849	6.208	0.0128245	6.207	0.0106089	6.213	0.00979402	6.203	0.00701722	6.216
	6.213	0.327332	6.211	0.315475	6.211	0.291679	6.211	0.258021	6.214	0.227189	6.21	0.187384	6.216	0.16626	6.213	0.135764	6.215	0.116598	6.208	0.0901256	6.224	0.090697	6.215	0.0689104	6.214	0.0575624	6.213	0.0476838	6.214	0.0405052	6.206	0.030274	6.203	0.0243468	6.205	0.0205489	6.203	0.0167015	6.214	0.0166263	6.211	0.0134319	6.209	0.0109471	6.217	0.0104165	6.206	0.0073675	6.219
	6.216	0.327458	6.213	0.315911	6.213	0.293211	6.212	0.259237	6.216	0.229946	6.213	0.19182	6.219	0.170497	6.216	0.139751	6.221	0.123909	6.211	0.093314	6.227	0.0936986	6.217	0.0706016	6.218	0.0605307	6.216	0.0495949	6.218	0.0427275	6.208	0.0311551	6.205	0.0250813	6.206	0.0208593	6.206	0.0174874	6.219	0.0178967	6.213	0.0138473	6.211	0.0112929	6.219	0.0107387	6.208	0.00760818	6.221
	6.22	0.327613	6.214	0.316115	6.216	0.295356	6.215	0.262766	6.221	0.236603	6.215	0.194742	6.224	0.177471	6.218	0.142408	6.223	0.12636	6.213	0.0954583	6.228	0.0947043	6.219	0.0723119	6.219	0.0612826	6.218	0.0508917	6.221	0.044439	6.209	0.0316037	6.207	0.0258301	6.209	0.0218132	6.208	0.0180254	6.222	0.0186924	6.216	0.014488	6.213	0.0116467	6.221	0.0110686	6.212	0.00810814	6.222
	6.221	0.32765	6.218	0.31685	6.219	0.297336	6.218	0.266121	6.223	0.239164	6.218	0.199062	6.226	0.180229	6.219	0.143736	6.224	0.127586	6.215	0.0976182	6.231	0.0977482	6.222	0.0749134	6.222	0.0635736	6.219	0.051545	6.222	0.0450191	6.211	0.0325093	6.209	0.0265934	6.211	0.0224644	6.21	0.0185756	6.225	0.0195112	6.218	0.0149266	6.216	0.0121927	6.222	0.0112364	6.214	0.00836714	6.226
	6.223	0.32772	6.221	0.317329	6.22	0.297949	6.22	0.268269	6.225	0.241669	6.221	0.20331	6.227	0.181599	6.223	0.149041	6.23	0.134967	6.218	0.100886	6.233	0.0997925	6.224	0.076668	6.224	0.065122	6.222	0.0535398	6.224	0.0461904	6.214	0.0338982	6.211	0.027371	6.214	0.0234658	6.211	0.0188556	6.227	0.0200709	6.221	0.0156016	6.218	0.0125668	6.226	0.0119247	6.216	0.00863214	6.23
	6.224	0.327754	6.222	0.317476	6.222	0.299138	6.222	0.270343	6.229	0.24651	6.224	0.207474	6.23	0.185681	6.226	0.153007	6.233	0.138663	6.221	0.104182	6.235	0.101849	6.226	0.0784395	6.226	0.0666881	6.224	0.0548905	6.227	0.047981	6.215	0.0343685	6.214	0.0285651	6.216	0.0241498	6.214	0.0197106	6.23	0.0209297	6.222	0.0158319	6.221	0.0131429	6.228	0.0122801	6.218	0.0089033	6.232
	6.226	0.327819	6.224	0.317755	6.226	0.301316	6.224	0.272346	6.232	0.24999	6.226	0.210206	6.233	0.189708	6.229	0.156959	6.235	0.141128	6.223	0.106396	6.237	0.103917	6.231	0.082943	6.229	0.0690725	6.227	0.0569516	6.229	0.0491954	6.22	0.0367846	6.218	0.030209	6.218	0.0248468	6.216	0.0202952	6.232	0.0215171	6.228	0.0172611	6.223	0.0135381	6.229	0.0124617	6.221	0.00932156	6.234
	6.229	0.327911	6.226	0.318014	6.228	0.30231	6.226	0.274278	6.233	0.25112	6.229	0.214228	6.237	0.194994	6.231	0.159583	6.237	0.143591	6.225	0.108621	6.24	0.10704	6.233	0.0847712	6.231	0.0706825	6.229	0.0583468	6.233	0.0516745	6.223	0.0382822	6.22	0.0310529	6.22	0.025557	6.218	0.0208915	6.234	0.0221158	6.231	0.0180103	6.226	0.0141459	6.231	0.0128289	6.224	0.0097548	6.236
	6.231	0.327969	6.229	0.318368	6.229	0.302776	6.229	0.277036	6.235	0.25334	6.231	0.216861	6.238	0.196296	6.233	0.162198	6.239	0.146052	6.227	0.110857	6.242	0.109135	6.235	0.0866146	6.234	0.0731292	6.231	0.0597594	6.234	0.0523053	6.224	0.0387893	6.222	0.0319118	6.222	0.0262805	6.221	0.0218076	6.236	0.0227253	6.234	0.0187809	6.227	0.0143537	6.232	0.0130153	6.226	0.0100515	6.238
	6.234	0.328049	6.231	0.318587	6.231	0.30368	6.231	0.278791	6.238	0.256555	6.234	0.220736	6.241	0.200169	6.234	0.163502	6.242	0.149737	6.23	0.114228	6.245	0.112293	6.237	0.088472	6.235	0.0739523	6.233	0.0611889	6.237	0.0542198	6.227	0.0403361	6.224	0.0327852	6.224	0.0270171	6.223	0.022434	6.238	0.0233461	6.235	0.0190424	6.23	0.0149873	6.236	0.0137817	6.229	0.0105099	6.241
	6.235	0.328074	6.233	0.318793	6.234	0.304931	6.234	0.281298	6.24	0.258628	6.235	0.222007	6.242	0.201444	6.235	0.164803	6.245	0.153411	6.234	0.118754	6.247	0.114409	6.24	0.0912863	6.238	0.0764481	6.235	0.0626356	6.238	0.0548681	6.231	0.0424535	6.226	0.0336733	6.227	0.0281484	6.224	0.0227514	6.24	0.0239781	6.24	0.0203907	6.232	0.0154214	6.238	0.0141768	6.23	0.0106654	6.242
	6.238	0.328146	6.235	0.318987	6.236	0.305699	6.235	0.282103	6.242	0.260645	6.237	0.224518	6.245	0.205228	6.238	0.168686	6.247	0.155853	6.235	0.119889	6.25	0.117596	6.242	0.0931787	6.242	0.0798292	6.237	0.0640983	6.242	0.0574961	6.233	0.0435361	6.228	0.0345764	6.229	0.0289189	6.227	0.0237228	6.242	0.0246218	6.241	0.0206675	6.234	0.0158645	6.24	0.0145799	6.232	0.0109829	6.245
	6.24	0.328191	6.237	0.319171	6.238	0.306419	6.236	0.282885	6.245	0.263562	6.238	0.225752	6.247	0.207713	6.24	0.171259	6.25	0.159503	6.237	0.122165	6.252	0.119729	6.245	0.0960407	6.244	0.0815417	6.239	0.0655781	6.245	0.0595092	6.235	0.0446346	6.23	0.0354955	6.232	0.0300997	6.229	0.0243852	6.245	0.0256088	6.243	0.0212302	6.236	0.0163163	6.242	0.0149914	6.234	0.0113073	6.246
	6.242	0.328233	6.24	0.31943	6.24	0.307093	6.239	0.285153	6.247	0.265436	6.242	0.230599	6.25	0.211384	6.243	0.175092	6.253	0.163132	6.24	0.12559	6.257	0.125085	6.248	0.0989287	6.245	0.082404	6.24	0.0663257	6.248	0.0615561	6.237	0.0457486	6.231	0.0359615	6.234	0.0309048	6.23	0.0247201	6.248	0.0266208	6.245	0.0218032	6.238	0.0167772	6.244	0.0154109	6.236	0.0116385	6.25
	6.244	0.328273	6.242	0.319594	6.244	0.308314	6.24	0.28587	6.25	0.268146	6.244	0.232956	6.253	0.214976	6.245	0.177626	6.255	0.165541	6.242	0.12788	6.259	0.127235	6.25	0.100869	6.247	0.0841387	6.243	0.0685878	6.25	0.0629416	6.24	0.0474515	6.232	0.0364296	6.235	0.0313117	6.233	0.0257468	6.25	0.0273112	6.248	0.022681	6.24	0.0172471	6.246	0.0158387	6.237	0.011806	6.256
	6.245	0.328292	6.245	0.319827	6.245	0.308593	6.244	0.288611	6.254	0.271558	6.247	0.236405	6.255	0.217333	6.247	0.180144	6.256	0.166741	6.244	0.130172	6.262	0.130466	6.252	0.10282	6.25	0.0867647	6.245	0.0701157	6.255	0.0664707	6.242	0.0486056	6.233	0.0369022	6.237	0.0321361	6.235	0.026446	6.253	0.0283688	6.25	0.0232807	6.243	0.0179693	6.247	0.0160566	6.239	0.0121477	6.257
	6.248	0.328346	6.247	0.319976	6.247	0.309125	6.245	0.289256	6.257	0.273982	6.248	0.237538	6.258	0.220798	6.25	0.183889	6.259	0.170324	6.247	0.133616	6.263	0.131544	6.257	0.107738	6.252	0.0885331	6.247	0.0716593	6.258	0.0686326	6.245	0.050366	6.239	0.0398138	6.24	0.0334006	6.238	0.0275193	6.255	0.029088	6.252	0.023891	6.245	0.0184627	6.25	0.0167203	6.241	0.0124971	6.26
	6.25	0.328379	6.249	0.32012	6.25	0.30986	6.248	0.29112	6.26	0.276278	6.253	0.243001	6.26	0.223067	6.253	0.187587	6.263	0.175056	6.248	0.134764	6.266	0.13478	6.258	0.10873	6.254	0.0903144	6.248	0.0724347	6.26	0.0700916	6.247	0.0515592	6.24	0.0403137	6.242	0.03426	6.241	0.0286196	6.26	0.0309391	6.255	0.024826	6.247	0.0189656	6.253	0.0174046	6.244	0.0130345	6.261
	6.252	0.32841	6.251	0.32026	6.252	0.310307	6.25	0.292287	6.261	0.277022	6.255	0.245109	6.263	0.226403	6.256	0.19124	6.265	0.177401	6.25	0.137062	6.268	0.136938	6.261	0.111713	6.257	0.0930072	6.253	0.0763773	6.261	0.0708256	6.249	0.0527672	6.242	0.041322	6.245	0.0355749	6.243	0.0293697	6.261	0.0313174	6.257	0.0254625	6.249	0.0194778	6.255	0.0178712	6.245	0.0132176	6.264
	6.254	0.328439	6.254	0.320463	6.256	0.311115	6.252	0.2934	6.264	0.279168	6.257	0.247171	6.265	0.22858	6.258	0.193647	6.267	0.179732	6.252	0.139361	6.27	0.139097	6.264	0.114713	6.26	0.0957283	6.255	0.0779789	6.263	0.0723057	6.252	0.0546074	6.245	0.0428622	6.247	0.0364689	6.245	0.0301322	6.264	0.0324725	6.26	0.0264394	6.252	0.0202637	6.257	0.0183464	6.248	0.0137764	6.265
	6.257	0.328479	6.258	0.320724	6.258	0.311479	6.255	0.294976	6.266	0.280539	6.259	0.249186	6.266	0.229658	6.26	0.196033	6.27	0.183199	6.255	0.142807	6.271	0.140176	6.266	0.116721	6.261	0.0966399	6.258	0.0804077	6.265	0.0737994	6.254	0.055854	6.248	0.0444341	6.249	0.0373763	6.247	0.0309075	6.266	0.0332569	6.261	0.0267695	6.255	0.0210719	6.258	0.0185884	6.25	0.0141592	6.269
	6.26	0.328516	6.26	0.32085	6.26	0.31182	6.258	0.296438	6.268	0.281861	6.261	0.251152	6.269	0.232827	6.261	0.197218	6.273	0.186625	6.256	0.143954	6.274	0.143411	6.268	0.118735	6.263	0.0984722	6.26	0.0820435	6.266	0.0745503	6.258	0.0583906	6.25	0.045502	6.253	0.0392322	6.249	0.0316952	6.268	0.0340534	6.264	0.0277784	6.258	0.0219026	6.261	0.0193247	6.252	0.0145497	6.27
	6.262	0.328538	6.261	0.320912	6.262	0.312139	6.261	0.297799	6.27	0.283131	6.263	0.253072	6.271	0.234894	6.264	0.200732	6.276	0.190012	6.259	0.147394	6.278	0.147716	6.27	0.120754	6.266	0.101239	6.263	0.0845206	6.27	0.0775903	6.26	0.0596809	6.251	0.0460422	6.256	0.040661	6.254	0.0337204	6.271	0.0352724	6.266	0.0284643	6.26	0.0224685	6.262	0.0195751	6.254	0.0149479	6.273
	6.263	0.328549	6.264	0.321095	6.264	0.312437	6.264	0.299057	6.272	0.284355	6.264	0.254017	6.274	0.237925	6.266	0.203045	6.278	0.192247	6.261	0.149683	6.279	0.148791	6.273	0.123792	6.268	0.103095	6.265	0.086188	6.271	0.0783591	6.261	0.0603306	6.255	0.0482349	6.257	0.0411426	6.255	0.0341345	6.272	0.0356839	6.268	0.0291612	6.261	0.0227546	6.263	0.0198274	6.257	0.0155588	6.275
	6.266	0.328579	6.266	0.321215	6.266	0.312716	6.265	0.299454	6.274	0.285533	6.267	0.256777	6.279	0.24279	6.268	0.205333	6.279	0.193359	6.264	0.153107	6.283	0.153078	6.274	0.124806	6.271	0.105897	6.266	0.0870253	6.274	0.0806819	6.265	0.0629689	6.258	0.0499184	6.26	0.0426132	6.258	0.0353983	6.276	0.0373622	6.271	0.0302293	6.263	0.0233358	6.268	0.0211225	6.26	0.016189	6.278
	6.268	0.328597	6.267	0.321275	6.268	0.312978	6.266	0.299844	6.275	0.286108	6.268	0.25768	6.28	0.24373	6.27	0.207592	6.282	0.196656	6.267	0.156519	6.284	0.154146	6.276	0.126838	6.273	0.107775	6.268	0.0887102	6.275	0.0814617	6.266	0.0636362	6.261	0.051633	6.261	0.0431091	6.26	0.0362565	6.277	0.037788	6.273	0.0309543	6.264	0.0236298	6.27	0.0216574	6.262	0.0166186	6.28
	6.271	0.328622	6.27	0.32145	6.27	0.313222	6.27	0.301297	6.28	0.288806	6.271	0.2603	6.283	0.246504	6.272	0.209825	6.284	0.19883	6.27	0.159916	6.287	0.157344	6.28	0.130908	6.275	0.109661	6.271	0.0912604	6.278	0.0838208	6.268	0.0649826	6.262	0.0522124	6.264	0.0446194	6.261	0.0366897	6.28	0.0390879	6.275	0.0316906	6.266	0.0242254	6.271	0.0219287	6.263	0.0168364	6.282
	6.273	0.328637	6.271	0.321507	6.273	0.313561	6.273	0.302287	6.283	0.290301	6.273	0.261995	6.284	0.24741	6.273	0.21093	6.286	0.200982	6.271	0.161044	6.289	0.159467	6.284	0.134985	6.278	0.112502	6.273	0.0929731	6.279	0.0846116	6.27	0.0663436	6.265	0.0539701	6.269	0.0472043	6.263	0.0375674	6.284	0.040861	6.277	0.0324377	6.268	0.024831	6.274	0.022755	6.265	0.0172784	6.287
	6.275	0.328651	6.274	0.321678	6.276	0.313871	6.274	0.302599	6.284	0.29078	6.275	0.263645	6.287	0.250068	6.277	0.215288	6.288	0.203114	6.273	0.163295	6.291	0.161584	6.286	0.137024	6.28	0.114405	6.275	0.0946967	6.282	0.0870055	6.272	0.067718	6.266	0.0545621	6.27	0.0477302	6.265	0.0384578	6.287	0.0422231	6.28	0.0335813	6.27	0.0254476	6.278	0.0238897	6.268	0.0179558	6.291
	6.276	0.328658	6.276	0.321789	6.278	0.314063	6.278	0.303767	6.287	0.292153	6.278	0.266032	6.291	0.25348	6.278	0.216356	6.292	0.207303	6.275	0.165537	6.294	0.164744	6.287	0.138044	6.282	0.116313	6.278	0.097301	6.284	0.0886138	6.274	0.0691058	6.268	0.0557579	6.272	0.0487946	6.269	0.0402766	6.289	0.0431455	6.283	0.0347489	6.271	0.0257603	6.28	0.0244713	6.27	0.0184186	6.294
	6.279	0.328676	6.279	0.321954	6.281	0.314334	6.279	0.304042	6.288	0.292597	6.279	0.266811	6.295	0.256742	6.28	0.218476	6.293	0.208336	6.278	0.16888	6.296	0.166839	6.288	0.139063	6.285	0.119185	6.28	0.0990491	6.287	0.0910469	6.277	0.07121	6.271	0.0575794	6.274	0.0498723	6.271	0.041205	6.291	0.0440798	6.285	0.0355417	6.274	0.0267116	6.283	0.0253613	6.271	0.0186536	6.296
	6.282	0.328693	6.283	0.322169	6.282	0.314418	6.282	0.304811	6.291	0.293855	6.281	0.268326	6.296	0.257531	6.281	0.219526	6.297	0.21241	6.279	0.16999	6.297	0.167885	6.293	0.144156	6.286	0.120144	6.282	0.100806	6.289	0.0926808	6.279	0.0726292	6.272	0.0581925	6.277	0.0515116	6.273	0.042146	6.294	0.0455036	6.286	0.0359415	6.277	0.0276852	6.284	0.0256627	6.273	0.0191286	6.299
	6.284	0.328703	6.284	0.322222	6.284	0.314583	6.283	0.305054	6.292	0.294259	6.283	0.269798	6.299	0.259853	6.285	0.223645	6.298	0.21341	6.282	0.1733	6.3	0.171003	6.296	0.147204	6.289	0.12303	6.284	0.102571	6.291	0.0943243	6.281	0.074062	6.274	0.0594302	6.279	0.0526213	6.274	0.0426218	6.296	0.0464676	6.289	0.037161	6.28	0.028684	6.287	0.0265824	6.275	0.0196121	6.3
	6.286	0.328712	6.287	0.322378	6.287	0.314814	6.284	0.30529	6.294	0.295038	6.284	0.270519	6.3	0.260604	6.287	0.22566	6.3	0.215397	6.284	0.175492	6.303	0.174097	6.298	0.149233	6.292	0.125922	6.287	0.105235	6.294	0.0968071	6.283	0.0755064	6.276	0.0606809	6.282	0.0543118	6.277	0.0440659	6.298	0.0474431	6.291	0.0379874	6.282	0.0293622	6.288	0.0268924	6.278	0.020354	6.303
	6.289	0.328725	6.289	0.322481	6.289	0.31496	6.286	0.305743	6.296	0.295783	6.287	0.272617	6.302	0.262084	6.289	0.227644	6.302	0.217359	6.287	0.178756	6.305	0.176146	6.3	0.151258	6.295	0.128821	6.289	0.107019	6.296	0.098473	6.286	0.0776943	6.279	0.06258	6.284	0.0554537	6.279	0.045045	6.3	0.0484304	6.293	0.0388251	6.284	0.0300506	6.291	0.0278418	6.28	0.0208592	6.305
	6.291	0.328733	6.291	0.322582	6.291	0.3151	6.289	0.306372	6.299	0.296843	6.289	0.273964	6.305	0.264236	6.291	0.229597	6.304	0.219295	6.288	0.179838	6.308	0.179199	6.303	0.154287	6.298	0.131724	6.291	0.108811	6.297	0.0993083	6.287	0.0784309	6.281	0.0638641	6.286	0.056608	6.281	0.0460376	6.304	0.0504389	6.294	0.0392482	6.287	0.0311039	6.294	0.0288123	6.282	0.0213729	6.308
	6.295	0.328746	6.293	0.322682	6.293	0.315235	6.291	0.306763	6.3	0.297177	6.292	0.275909	6.308	0.26631	6.294	0.232468	6.307	0.222149	6.292	0.184125	6.31	0.181217	6.305	0.156299	6.3	0.133661	6.294	0.111511	6.3	0.101829	6.291	0.0814004	6.284	0.0658131	6.289	0.0583649	6.284	0.047549	6.305	0.0509487	6.298	0.0409687	6.289	0.0318188	6.296	0.0294716	6.284	0.0218952	6.309
	6.296	0.328749	6.296	0.322829	6.296	0.315427	6.292	0.306951	6.303	0.298141	6.294	0.277154	6.309	0.266979	6.296	0.234341	6.309	0.224019	6.293	0.185187	6.312	0.183221	6.307	0.158306	6.302	0.135598	6.296	0.113319	6.303	0.104366	6.292	0.0821493	6.286	0.0671275	6.291	0.0595508	6.286	0.0485716	6.307	0.0519764	6.299	0.0414047	6.292	0.0329106	6.3	0.0308196	6.287	0.022696	6.312
	6.297	0.328752	6.3	0.323021	6.298	0.31555	6.295	0.307481	6.304	0.298448	6.296	0.27836	6.312	0.268943	6.299	0.237095	6.31	0.224947	6.296	0.18835	6.314	0.185212	6.31	0.161305	6.303	0.136567	6.298	0.115132	6.305	0.106066	6.294	0.0836566	6.288	0.0684545	6.292	0.060148	6.289	0.0501303	6.31	0.0535377	6.302	0.0427339	6.294	0.0336523	6.302	0.0315083	6.289	0.0232406	6.314
	6.3	0.32876	6.304	0.323206	6.3	0.31567	6.297	0.307809	6.307	0.299324	6.297	0.278953	6.315	0.270829	6.3	0.237993	6.312	0.226775	6.297	0.189398	6.317	0.188173	6.312	0.163294	6.305	0.138503	6.3	0.11695	6.307	0.107773	6.296	0.0851739	6.29	0.0697944	6.296	0.0625695	6.291	0.0511841	6.312	0.0545937	6.303	0.0431821	6.296	0.0344044	6.304	0.0322068	6.291	0.0237941	6.317
	6.302	0.328765	6.305	0.323251	6.303	0.315843	6.298	0.307964	6.309	0.299875	6.3	0.280658	6.317	0.272044	6.303	0.240649	6.314	0.228578	6.301	0.19354	6.319	0.190128	6.316	0.167251	6.307	0.14044	6.303	0.119685	6.309	0.109486	6.298	0.0867012	6.292	0.0711461	6.297	0.0631811	6.292	0.0517151	6.314	0.0556609	6.307	0.0450034	6.297	0.0347834	6.306	0.0329154	6.294	0.0246413	6.318
	6.305	0.328771	6.308	0.323386	6.305	0.315955	6.301	0.308409	6.312	0.300654	6.301	0.281211	6.319	0.273225	6.307	0.244074	6.317	0.231233	6.303	0.195584	6.321	0.192067	6.318	0.169216	6.31	0.143341	6.307	0.123345	6.312	0.112066	6.3	0.0882388	6.294	0.0725098	6.3	0.0650381	6.295	0.0533278	6.317	0.0572806	6.309	0.0459304	6.301	0.0363301	6.309	0.0339977	6.296	0.0252175	6.32
	6.307	0.328775	6.309	0.32343	6.308	0.316118	6.303	0.308683	6.316	0.301605	6.304	0.282808	6.322	0.27493	6.308	0.244914	6.319	0.232968	6.305	0.197609	6.323	0.193989	6.319	0.170196	6.311	0.144307	6.308	0.124262	6.315	0.114657	6.303	0.0905623	6.297	0.0745751	6.302	0.0662896	6.297	0.0544174	6.318	0.0578273	6.31	0.0463972	6.302	0.0367238	6.311	0.0347313	6.298	0.0258027	6.321
	6.309	0.328779	6.312	0.323559	6.31	0.316224	6.305	0.308942	6.318	0.302046	6.305	0.283322	6.324	0.276028	6.31	0.246562	6.321	0.234674	6.306	0.198617	6.326	0.196845	6.321	0.172147	6.315	0.148165	6.312	0.127936	6.317	0.11639	6.305	0.0921231	6.3	0.0766677	6.305	0.0681886	6.299	0.0555192	6.321	0.0594801	6.314	0.0482961	6.305	0.0379192	6.313	0.0354749	6.3	0.0263971	6.324
	6.31	0.32878	6.313	0.323602	6.312	0.316329	6.307	0.309187	6.321	0.302669	6.308	0.284816	6.326	0.277095	6.312	0.248176	6.322	0.235516	6.308	0.200615	6.328	0.198727	6.323	0.174088	6.317	0.15009	6.313	0.128856	6.319	0.118128	6.307	0.093693	6.302	0.0780754	6.307	0.0694688	6.302	0.0571956	6.323	0.0605958	6.317	0.0497472	6.307	0.0387297	6.315	0.0362281	6.303	0.0273055	6.326
	6.314	0.328786	6.317	0.323768	6.315	0.316482	6.31	0.309529	6.323	0.303058	6.31	0.285766	6.328	0.278131	6.314	0.24976	6.323	0.236352	6.31	0.202593	6.33	0.200591	6.326	0.17698	6.319	0.15201	6.317	0.132537	6.321	0.119869	6.309	0.0952708	6.303	0.0787832	6.308	0.0701116	6.304	0.0583266	6.324	0.0611574	6.318	0.0502377	6.31	0.0399639	6.317	0.0369912	6.307	0.0285496	6.328
	6.317	0.32879	6.318	0.323809	6.317	0.316583	6.313	0.309843	6.326	0.303606	6.313	0.287128	6.33	0.279132	6.317	0.252077	6.326	0.23882	6.312	0.20455	6.331	0.201515	6.328	0.178895	6.32	0.152968	6.321	0.136222	6.324	0.122487	6.312	0.0976527	6.307	0.0816415	6.31	0.0714084	6.307	0.0600458	6.326	0.0622885	6.319	0.0507287	6.312	0.0408009	6.319	0.0377647	6.308	0.0288652	6.331
	6.318	0.328791	6.321	0.323928	6.319	0.316682	6.314	0.309941	6.328	0.303949	6.315	0.287997	6.332	0.280104	6.319	0.253581	6.328	0.24043	6.317	0.209356	6.333	0.203354	6.33	0.180797	6.324	0.15679	6.324	0.138984	6.327	0.125111	6.313	0.0984511	6.309	0.0830853	6.312	0.0727158	6.308	0.060623	6.328	0.0634296	6.323	0.0527248	6.314	0.0416484	6.321	0.0385488	6.31	0.0295059	6.333
	6.321	0.328795	6.325	0.324082	6.322	0.316829	6.317	0.310223	6.33	0.304273	6.318	0.289239	6.333	0.280579	6.323	0.256489	6.33	0.24201	6.318	0.210299	6.335	0.205174	6.331	0.181742	6.326	0.158693	6.326	0.140825	6.328	0.125987	6.317	0.101661	6.311	0.084539	6.313	0.0733738	6.312	0.0629661	6.331	0.0651622	6.324	0.0532301	6.315	0.0420755	6.323	0.0393425	6.312	0.030156	6.335
	6.323	0.328797	6.327	0.324157	6.323	0.316878	6.32	0.310481	6.333	0.304729	6.319	0.289641	6.336	0.281959	6.326	0.258591	6.333	0.244328	6.321	0.213103	6.338	0.207868	6.335	0.185499	6.328	0.16059	6.328	0.142663	6.331	0.128616	6.318	0.102468	6.314	0.0867375	6.317	0.0760288	6.315	0.0647518	6.333	0.0663293	6.326	0.0542487	6.317	0.042938	6.325	0.0401461	6.315	0.0311481	6.338
	6.326	0.328799	6.33	0.324267	6.326	0.317022	6.321	0.310564	6.336	0.305151	6.321	0.290416	6.337	0.282407	6.328	0.259954	6.334	0.245087	6.322	0.214025	6.342	0.211395	6.338	0.18828	6.329	0.161535	6.331	0.145417	6.333	0.130372	6.321	0.104899	6.316	0.0882145	6.318	0.0767	6.317	0.0659553	6.335	0.0675058	6.328	0.0552774	6.32	0.044253	6.328	0.0413688	6.316	0.031484	6.339
	6.328	0.3288	6.333	0.324373	6.328	0.317118	6.324	0.310797	6.338	0.305414	6.323	0.291161	6.34	0.2837	6.33	0.261282	6.338	0.248052	6.326	0.217664	6.344	0.21313	6.339	0.189203	6.33	0.162479	6.333	0.147251	6.335	0.132127	6.323	0.106527	6.318	0.0897003	6.321	0.0787254	6.319	0.0671699	6.34	0.070491	6.33	0.0563174	6.322	0.0451418	6.33	0.0421974	6.319	0.0325032	6.342
	6.331	0.328803	6.334	0.324407	6.331	0.31726	6.326	0.310944	6.34	0.305664	6.326	0.292229	6.342	0.284529	6.331	0.261933	6.339	0.24878	6.328	0.21945	6.346	0.214845	6.342	0.191942	6.333	0.165301	6.335	0.149081	6.338	0.134761	6.325	0.108161	6.32	0.0911948	6.323	0.0800881	6.32	0.0677824	6.341	0.0710945	6.333	0.0578967	6.323	0.04559	6.332	0.0430358	6.321	0.0331956	6.344
	6.332	0.328803	6.337	0.324509	6.333	0.317354	6.328	0.311083	6.343	0.306016	6.328	0.292907	6.344	0.285332	6.335	0.264472	6.342	0.250907	6.331	0.222081	6.349	0.217377	6.344	0.193752	6.335	0.167172	6.338	0.151818	6.341	0.137395	6.328	0.110622	6.323	0.0934515	6.325	0.0814601	6.323	0.0696315	6.343	0.0723097	6.335	0.0589615	6.326	0.0469504	6.334	0.0438841	6.324	0.0342512	6.347
	6.335	0.328805	6.339	0.324574	6.336	0.317493	6.33	0.311216	6.345	0.306235	6.33	0.293556	6.346	0.286108	6.337	0.265696	6.344	0.252294	6.333	0.223808	6.351	0.219041	6.346	0.195547	6.339	0.170891	6.34	0.153639	6.342	0.138273	6.329	0.111445	6.326	0.0957259	6.327	0.0828415	6.326	0.0715036	6.345	0.073534	6.338	0.0605784	6.328	0.0478698	6.336	0.0447419	6.326	0.0349664	6.349
	6.338	0.328806	6.341	0.324639	6.338	0.317586	6.333	0.311405	6.347	0.306443	6.331	0.29387	6.349	0.287221	6.34	0.267472	6.347	0.254319	6.335	0.225512	6.352	0.219866	6.349	0.198209	6.34	0.171814	6.342	0.155454	6.345	0.140904	6.331	0.113094	6.328	0.0972512	6.33	0.084929	6.328	0.0727638	6.347	0.0747675	6.341	0.0622167	6.331	0.04927	6.338	0.0456094	6.328	0.0356907	6.353
	6.339	0.328807	6.343	0.324701	6.34	0.317678	6.334	0.311465	6.352	0.306918	6.334	0.294778	6.351	0.287932	6.344	0.269742	6.348	0.254984	6.338	0.22802	6.354	0.221499	6.351	0.199965	6.344	0.175487	6.344	0.157265	6.347	0.142656	6.334	0.115576	6.331	0.0995535	6.332	0.0863322	6.33	0.0740345	6.349	0.0760093	6.343	0.0633215	6.332	0.0497412	6.34	0.0464868	6.33	0.0364253	6.355
	6.342	0.328808	6.345	0.324763	6.341	0.317724	6.338	0.311695	6.355	0.307175	6.335	0.29507	6.353	0.28862	6.347	0.271367	6.35	0.256286	6.34	0.229664	6.356	0.22311	6.354	0.202569	6.349	0.18002	6.347	0.159971	6.349	0.144406	6.335	0.116405	6.332	0.100324	6.334	0.087744	6.333	0.0759588	6.352	0.0778884	6.344	0.0638773	6.335	0.0511707	6.342	0.0473736	6.333	0.0375449	6.358
	6.344	0.328808	6.347	0.324823	6.344	0.317861	6.339	0.31175	6.356	0.307256	6.338	0.295905	6.355	0.289284	6.349	0.272417	6.352	0.257561	6.342	0.231284	6.358	0.224701	6.355	0.20343	6.352	0.182708	6.349	0.161767	6.351	0.146154	6.339	0.119731	6.335	0.102645	6.336	0.0891635	6.334	0.0766048	6.353	0.0785191	6.347	0.0655599	6.336	0.0516528	6.344	0.0482699	6.335	0.0383024	6.359
	6.347	0.328809	6.351	0.324938	6.347	0.317997	6.342	0.311908	6.36	0.307563	6.339	0.296174	6.358	0.290235	6.352	0.273939	6.354	0.258809	6.344	0.232879	6.36	0.226272	6.357	0.205137	6.353	0.183598	6.352	0.16445	6.353	0.147899	6.341	0.121399	6.337	0.1042	6.339	0.0913068	6.337	0.0785553	6.356	0.0804234	6.349	0.0666928	6.339	0.0531115	6.347	0.0496334	6.338	0.0394571	6.363
	6.349	0.32881	6.355	0.325047	6.349	0.318088	6.344	0.312009	6.364	0.30784	6.342	0.296941	6.36	0.290841	6.353	0.274433	6.356	0.26003	6.347	0.235226	6.363	0.228587	6.36	0.207665	6.356	0.18625	6.354	0.166229	6.355	0.149641	6.344	0.123904	6.339	0.105762	6.341	0.0927457	6.339	0.0798675	6.358	0.0817029	6.352	0.0684095	6.341	0.0540973	6.349	0.0505538	6.339	0.0398458	6.364
	6.351	0.32881	6.359	0.325152	6.354	0.318312	6.346	0.312107	6.365	0.307905	6.344	0.297427	6.364	0.29199	6.356	0.275872	6.357	0.260634	6.349	0.23676	6.365	0.230103	6.362	0.20933	6.358	0.188003	6.357	0.168884	6.358	0.152246	6.346	0.125578	6.341	0.107328	6.343	0.0941917	6.342	0.0818526	6.36	0.0829904	6.353	0.0689864	6.344	0.055594	6.351	0.0514837	6.341	0.0406321	6.368
	6.354	0.328811	6.36	0.325177	6.355	0.318356	6.349	0.312249	6.367	0.308031	6.346	0.297893	6.367	0.292796	6.358	0.2768	6.361	0.262971	6.351	0.238269	6.369	0.233072	6.365	0.211794	6.36	0.189744	6.359	0.170645	6.359	0.153114	6.349	0.12809	6.344	0.109687	6.345	0.0956446	6.343	0.0825182	6.362	0.0842853	6.356	0.0707304	6.346	0.0566037	6.353	0.0524232	6.343	0.0414276	6.37
	6.356	0.328811	6.363	0.32525	6.358	0.318489	6.351	0.312341	6.37	0.30821	6.348	0.298338	6.368	0.293057	6.361	0.278144	6.362	0.263538	6.353	0.239755	6.371	0.234523	6.367	0.213415	6.363	0.19233	6.362	0.173268	6.363	0.156569	6.351	0.129767	6.345	0.110476	6.347	0.0971044	6.346	0.0845276	6.365	0.0862418	6.358	0.0719038	6.348	0.0576227	6.356	0.0538499	6.346	0.0426377	6.372
	6.359	0.328812	6.365	0.325297	6.36	0.318577	6.353	0.31243	6.372	0.308323	6.351	0.298968	6.37	0.29356	6.365	0.279845	6.365	0.265203	6.356	0.241936	6.373	0.235954	6.37	0.215813	6.365	0.194037	6.363	0.174138	6.364	0.15743	6.353	0.131444	6.349	0.113641	6.349	0.0985703	6.349	0.0865555	6.367	0.0875554	6.36	0.0730861	6.351	0.0591707	6.358	0.0548126	6.347	0.0430465	6.375
	6.36	0.328812	6.367	0.325343	6.363	0.318709	6.356	0.312561	6.373	0.308377	6.352	0.29917	6.372	0.294043	6.368	0.28106	6.367	0.266281	6.358	0.243359	6.375	0.237363	6.372	0.217388	6.367	0.195731	6.366	0.176736	6.366	0.159148	6.356	0.133961	6.351	0.11523	6.35	0.0993052	6.351	0.0879167	6.37	0.0895378	6.362	0.0742765	6.352	0.059691	6.359	0.0552966	6.349	0.0438697	6.377
	6.364	0.328813	6.369	0.325388	6.366	0.318839	6.358	0.312646	6.377	0.308584	6.355	0.299748	6.374	0.294509	6.37	0.281838	6.37	0.267853	6.361	0.24545	6.378	0.239433	6.375	0.219716	6.369	0.197411	6.368	0.178456	6.37	0.162566	6.358	0.135638	6.353	0.116822	6.354	0.102262	6.354	0.0899728	6.371	0.0902025	6.365	0.0760779	6.354	0.060739	6.36	0.0557845	6.352	0.0451216	6.38
	6.365	0.328813	6.372	0.325453	6.368	0.318926	6.36	0.312729	6.378	0.308633	6.356	0.299931	6.377	0.295176	6.373	0.282961	6.372	0.268868	6.364	0.247484	6.381	0.241457	6.378	0.222002	6.372	0.199905	6.371	0.181015	6.372	0.164266	6.361	0.138154	6.356	0.119216	6.356	0.103748	6.356	0.0913524	6.374	0.0922055	6.367	0.0772892	6.357	0.0623271	6.363	0.0572591	6.354	0.0459681	6.381
	6.368	0.328813	6.374	0.325494	6.37	0.319012	6.362	0.312811	6.382	0.30882	6.36	0.300626	6.378	0.295387	6.375	0.283683	6.375	0.270346	6.365	0.248149	6.382	0.242119	6.381	0.224247	6.374	0.201548	6.372	0.181865	6.374	0.165959	6.363	0.139829	6.358	0.120815	6.359	0.105987	6.359	0.0934341	6.375	0.092876	6.369	0.0785081	6.359	0.0633979	6.365	0.0582537	6.356	0.0468237	6.383
	6.37	0.328813	6.377	0.325554	6.372	0.319097	6.365	0.312932	6.383	0.308864	6.362	0.300951	6.38	0.295802	6.377	0.284383	6.377	0.271302	6.368	0.250113	6.386	0.244719	6.384	0.226447	6.376	0.203176	6.375	0.184394	6.377	0.168486	6.365	0.141504	6.36	0.122417	6.36	0.106737	6.36	0.094132	6.378	0.0948976	6.371	0.0797347	6.36	0.0639375	6.367	0.0592573	6.358	0.0476883	6.385
	6.373	0.328813	6.381	0.32563	6.375	0.319224	6.366	0.312972	6.385	0.308951	6.365	0.30141	6.383	0.296393	6.379	0.285061	6.38	0.272688	6.37	0.251389	6.388	0.245986	6.386	0.227891	6.378	0.204789	6.376	0.18523	6.378	0.169324	6.368	0.144012	6.362	0.124021	6.363	0.10899	6.363	0.0962334	6.379	0.095574	6.373	0.0809691	6.363	0.0655667	6.37	0.060778	6.361	0.0490018	6.388
	6.375	0.328813	6.383	0.325666	6.378	0.31935	6.37	0.313129	6.386	0.308994	6.366	0.301557	6.384	0.296582	6.382	0.286035	6.383	0.274024	6.372	0.252641	6.39	0.24723	6.388	0.229316	6.38	0.206388	6.379	0.187727	6.38	0.170996	6.369	0.144846	6.365	0.12643	6.365	0.110498	6.365	0.0976422	6.383	0.0982952	6.375	0.0822105	6.365	0.0666641	6.372	0.0618038	6.363	0.0498893	6.39
	6.377	0.328814	6.385	0.325701	6.38	0.319433	6.372	0.313206	6.39	0.309157	6.369	0.301974	6.388	0.297302	6.385	0.286966	6.385	0.274885	6.375	0.254476	6.394	0.249654	6.39	0.23072	6.382	0.20797	6.383	0.191013	6.383	0.173488	6.372	0.147348	6.368	0.128841	6.367	0.11201	6.368	0.0997657	6.384	0.0989787	6.378	0.0840869	6.367	0.0677703	6.374	0.0628377	6.365	0.0507856	6.393
	6.379	0.328814	6.386	0.325718	6.382	0.319516	6.373	0.313245	6.392	0.309234	6.372	0.302364	6.39	0.297639	6.387	0.287561	6.388	0.276139	6.377	0.25567	6.396	0.250834	6.393	0.23279	6.384	0.209537	6.384	0.191827	6.385	0.17514	6.373	0.14818	6.37	0.13045	6.37	0.114284	6.37	0.101189	6.386	0.10035	6.38	0.0853466	6.37	0.0694444	6.377	0.0644035	6.367	0.051691	6.395
	6.382	0.328814	6.389	0.325768	6.385	0.319639	6.375	0.313321	6.395	0.309347	6.373	0.302487	6.392	0.297962	6.389	0.288138	6.391	0.277338	6.38	0.257413	6.398	0.251993	6.395	0.234146	6.387	0.211857	6.388	0.195054	6.388	0.177601	6.377	0.1515	6.372	0.132059	6.372	0.115805	6.372	0.102617	6.387	0.101038	6.382	0.0866127	6.372	0.070572	6.379	0.0654585	6.369	0.0526048	6.397
	6.385	0.328814	6.391	0.3258	6.387	0.31972	6.377	0.313397	6.398	0.309455	6.377	0.302955	6.393	0.298119	6.391	0.288695	6.393	0.278112	6.383	0.259106	6.4	0.253131	6.397	0.235483	6.39	0.214141	6.39	0.196647	6.39	0.179229	6.378	0.152327	6.375	0.134473	6.374	0.117328	6.374	0.10405	6.39	0.103106	6.384	0.0878854	6.374	0.0717073	6.382	0.0670567	6.37	0.0530644	6.399
	6.387	0.328814	6.393	0.325831	6.388	0.319761	6.38	0.313511	6.4	0.309525	6.381	0.303378	6.396	0.29857	6.393	0.289234	6.394	0.278491	6.384	0.259659	6.404	0.255344	6.4	0.237449	6.391	0.214893	6.393	0.199012	6.392	0.180848	6.381	0.154805	6.377	0.136081	6.376	0.118854	6.377	0.106208	6.392	0.104492	6.387	0.0898072	6.377	0.0734245	6.384	0.0681317	6.373	0.054459	6.402
	6.389	0.328814	6.395	0.32586	6.392	0.319921	6.382	0.313586	6.402	0.309594	6.383	0.303575	6.398	0.298856	6.396	0.290008	6.397	0.279599	6.386	0.260748	6.406	0.256419	6.401	0.238096	6.394	0.217126	6.395	0.200573	6.393	0.181654	6.383	0.156451	6.379	0.137689	6.378	0.120383	6.379	0.107653	6.394	0.105881	6.389	0.0910957	6.379	0.0745797	6.385	0.0686727	6.375	0.0553989	6.405
	6.391	0.328814	6.397	0.325889	6.393	0.31996	6.385	0.313698	6.404	0.309661	6.386	0.303854	6.401	0.299263	6.398	0.290503	6.399	0.280311	6.389	0.262335	6.408	0.257474	6.404	0.240005	6.396	0.218594	6.396	0.201348	6.398	0.185646	6.386	0.158911	6.381	0.139296	6.381	0.122679	6.381	0.109101	6.395	0.106577	6.391	0.0923901	6.382	0.0763274	6.388	0.0703053	6.377	0.0563473	6.407
	6.395	0.328814	6.398	0.325903	6.396	0.320078	6.388	0.31381	6.407	0.309759	6.388	0.304029	6.402	0.299392	6.401	0.291214	6.402	0.28134	6.392	0.263874	6.411	0.259014	6.406	0.241254	6.398	0.220045	6.399	0.203654	6.401	0.188011	6.388	0.160545	6.383	0.140902	6.383	0.124212	6.383	0.110554	6.398	0.108672	6.394	0.0943429	6.385	0.0780917	6.39	0.0714042	6.379	0.0573047	6.409
	6.396	0.328814	6.402	0.325957	6.397	0.320117	6.39	0.313884	6.409	0.309824	6.39	0.304195	6.405	0.299764	6.404	0.291888	6.404	0.282004	6.395	0.265362	6.413	0.260018	6.408	0.242484	6.4	0.221479	6.402	0.205926	6.403	0.189573	6.39	0.162172	6.386	0.143307	6.386	0.126515	6.386	0.112739	6.4	0.110073	6.395	0.0949963	6.387	0.0792768	6.393	0.073067	6.382	0.0587571	6.411
	6.4	0.328814	6.404	0.325982	6.401	0.320271	6.393	0.313995	6.411	0.309887	6.391	0.304275	6.407	0.299999	6.406	0.292318	6.407	0.282962	6.396	0.265846	6.414	0.260511	6.411	0.244288	6.403	0.223598	6.404	0.207424	6.406	0.191897	6.393	0.164603	6.388	0.144908	6.388	0.128051	6.388	0.114199	6.403	0.11218	6.398	0.0969653	6.389	0.080469	6.395	0.0741841	6.384	0.0597352	6.414
	6.401	0.328814	6.406	0.326006	6.403	0.320347	6.395	0.314069	6.414	0.309981	6.395	0.304579	6.409	0.300224	6.409	0.292933	6.408	0.283274	6.399	0.267271	6.416	0.261484	6.414	0.246051	6.405	0.224989	6.406	0.208908	6.407	0.192665	6.395	0.166216	6.391	0.147303	6.39	0.129588	6.39	0.115663	6.405	0.113589	6.4	0.0982845	6.391	0.0816681	6.398	0.0758741	6.386	0.0607216	6.417
	6.404	0.328814	6.409	0.326042	6.404	0.320384	6.398	0.31418	6.416	0.310043	6.398	0.304787	6.411	0.30044	6.411	0.293325	6.411	0.284176	6.402	0.268643	6.419	0.262908	6.416	0.247201	6.407	0.226362	6.407	0.209643	6.411	0.195711	6.398	0.168622	6.393	0.148898	6.393	0.131893	6.393	0.117864	6.407	0.115	6.403	0.100272	6.394	0.0834798	6.399	0.0764405	6.388	0.0617159	6.419
	6.406	0.328814	6.411	0.326064	6.406	0.320459	6.399	0.314217	6.42	0.310164	6.399	0.304855	6.414	0.300745	6.412	0.293517	6.416	0.285594	6.403	0.269091	6.421	0.26383	6.419	0.248894	6.409	0.227718	6.409	0.211104	6.412	0.196465	6.399	0.169421	6.395	0.150489	6.395	0.13343	6.396	0.120069	6.409	0.116414	6.405	0.101603	6.396	0.0846958	6.401	0.0775795	6.39	0.0627189	6.422
	6.409	0.328814	6.414	0.326096	6.409	0.32057	6.402	0.314328	6.422	0.310224	6.402	0.305044	6.416	0.300938	6.415	0.294069	6.418	0.286132	6.407	0.270828	6.425	0.265618	6.421	0.249995	6.411	0.229056	6.411	0.21255	6.414	0.197964	6.402	0.171805	6.396	0.151282	6.398	0.135735	6.397	0.120805	6.412	0.118539	6.409	0.104277	6.399	0.0865313	6.403	0.0787254	6.393	0.0642386	6.424
	6.411	0.328814	6.416	0.326116	6.411	0.320643	6.405	0.314438	6.425	0.310313	6.404	0.305164	6.419	0.301212	6.417	0.294421	6.42	0.286653	6.41	0.27208	6.427	0.266483	6.423	0.251078	6.413	0.230377	6.414	0.214692	6.416	0.19945	6.404	0.173386	6.399	0.15366	6.4	0.137271	6.4	0.123017	6.414	0.119958	6.411	0.10562	6.401	0.0877632	6.407	0.0810372	6.396	0.0657755	6.427
	6.413	0.328814	6.417	0.326126	6.413	0.320715	6.406	0.314475	6.427	0.310372	6.406	0.305279	6.42	0.301299	6.419	0.294759	6.423	0.287405	6.413	0.273284	6.43	0.267748	6.426	0.252669	6.416	0.232324	6.416	0.2161	6.418	0.200925	6.406	0.174959	6.402	0.156027	6.403	0.139573	6.402	0.124492	6.416	0.121379	6.413	0.106967	6.403	0.0890011	6.409	0.0822025	6.398	0.0668096	6.428
	6.416	0.328814	6.419	0.326145	6.416	0.320822	6.409	0.314586	6.43	0.310461	6.407	0.305334	6.424	0.301629	6.422	0.295242	6.425	0.287886	6.415	0.274063	6.432	0.268566	6.428	0.253706	6.418	0.233601	6.418	0.217493	6.42	0.202386	6.409	0.177302	6.404	0.157599	6.407	0.142636	6.404	0.125969	6.419	0.123512	6.416	0.108994	6.405	0.0902449	6.411	0.0833742	6.4	0.0678515	6.432
	6.417	0.328814	6.422	0.326173	6.418	0.320892	6.411	0.31466	6.432	0.310519	6.411	0.305543	6.425	0.301707	6.425	0.295699	6.427	0.288352	6.417	0.274823	6.434	0.269366	6.43	0.254723	6.421	0.235483	6.42	0.218871	6.424	0.205271	6.412	0.179627	6.406	0.159168	6.408	0.143401	6.406	0.127447	6.422	0.125649	6.417	0.109671	6.407	0.091494	6.414	0.0851435	6.402	0.0689007	6.436
	6.42	0.328814	6.425	0.326199	6.421	0.320996	6.414	0.31477	6.433	0.310549	6.413	0.305641	6.427	0.301857	6.427	0.295989	6.43	0.289025	6.42	0.275925	6.44	0.271661	6.432	0.255722	6.423	0.236714	6.423	0.220909	6.425	0.205984	6.414	0.181165	6.409	0.161509	6.411	0.145691	6.408	0.128925	6.424	0.127074	6.419	0.111028	6.409	0.0927485	6.416	0.0863303	6.406	0.071021	6.437
	6.423	0.328814	6.427	0.326215	6.422	0.32103	6.416	0.314844	6.437	0.310665	6.414	0.305689	6.429	0.302001	6.43	0.296404	6.432	0.289455	6.422	0.276638	6.442	0.272392	6.434	0.256701	6.425	0.237928	6.426	0.222912	6.427	0.207399	6.416	0.182695	6.411	0.163064	6.412	0.146454	6.411	0.131143	6.427	0.129212	6.42	0.111708	6.412	0.0946404	6.419	0.088121	6.407	0.0715561	6.439
	6.425	0.328814	6.43	0.326239	6.425	0.321131	6.417	0.314881	6.439	0.310724	6.416	0.30578	6.43	0.302072	6.433	0.296795	6.435	0.290074	6.425	0.277672	6.444	0.273105	6.437	0.258139	6.428	0.239718	6.427	0.22357	6.43	0.209499	6.418	0.184215	6.414	0.165385	6.416	0.149496	6.413	0.132622	6.43	0.131351	6.425	0.115115	6.414	0.0959079	6.42	0.0887213	6.409	0.0726306	6.442
	6.427	0.328814	6.432	0.326254	6.426	0.321164	6.42	0.314992	6.442	0.310811	6.419	0.305912	6.433	0.302271	6.434	0.29692	6.437	0.29047	6.43	0.279309	6.445	0.273455	6.441	0.25999	6.43	0.240887	6.43	0.225526	6.432	0.210881	6.421	0.186477	6.416	0.166925	6.418	0.151012	6.416	0.134839	6.431	0.132064	6.427	0.116482	6.417	0.0978177	6.423	0.0905286	6.412	0.0742555	6.445
	6.43	0.328814	6.434	0.326268	6.43	0.321296	6.422	0.315066	6.446	0.310928	6.421	0.305995	6.435	0.302397	6.438	0.297397	6.442	0.291402	6.431	0.279622	6.446	0.273802	6.445	0.26177	6.433	0.242607	6.432	0.226808	6.435	0.212929	6.423	0.187972	6.417	0.167693	6.42	0.152525	6.417	0.135578	6.434	0.134202	6.43	0.118536	6.418	0.0984575	6.425	0.0917405	6.414	0.0753475	6.446
	6.432	0.328814	6.437	0.326288	6.434	0.321424	6.423	0.315102	6.447	0.310957	6.423	0.306074	6.437	0.302518	6.44	0.297621	6.444	0.291754	6.435	0.280838	6.448	0.274482	6.446	0.262205	6.434	0.243172	6.435	0.228703	6.437	0.214277	6.425	0.189458	6.419	0.169223	6.423	0.154787	6.42	0.137793	6.437	0.136338	6.432	0.119908	6.42	0.0997388	6.427	0.092957	6.417	0.0769972	6.448
	6.434	0.328815	6.438	0.326295	6.435	0.321455	6.427	0.31525	6.451	0.311074	6.424	0.306113	6.44	0.302688	6.443	0.297941	6.446	0.292094	6.44	0.282264	6.451	0.275469	6.448	0.263061	6.438	0.245388	6.437	0.229947	6.441	0.21693	6.428	0.191668	6.421	0.170746	6.425	0.15629	6.424	0.140742	6.439	0.137761	6.435	0.121968	6.422	0.101024	6.428	0.0935665	6.419	0.0781058	6.454
	6.437	0.328815	6.441	0.326313	6.437	0.321518	6.428	0.315287	6.455	0.311191	6.429	0.306296	6.442	0.302796	6.445	0.298144	6.448	0.292422	6.442	0.282808	6.456	0.277037	6.451	0.264309	6.439	0.245932	6.44	0.23178	6.443	0.218235	6.43	0.193126	6.424	0.173017	6.428	0.158537	6.425	0.141478	6.442	0.139893	6.437	0.123342	6.426	0.103608	6.432	0.0960194	6.421	0.0792207	6.457
	6.439	0.328815	6.443	0.326325	6.439	0.321579	6.431	0.315397	6.456	0.311221	6.433	0.306432	6.445	0.302949	6.448	0.298433	6.451	0.292892	6.444	0.283337	6.458	0.277637	6.453	0.265122	6.442	0.247533	6.442	0.232983	6.446	0.220168	6.432	0.194575	6.425	0.173771	6.432	0.161515	6.427	0.142949	6.443	0.140603	6.438	0.12403	6.427	0.104256	6.434	0.0972524	6.424	0.0809045	6.458
	6.442	0.328815	6.446	0.326342	6.442	0.32167	6.432	0.315434	6.457	0.31125	6.434	0.306465	6.447	0.303046	6.453	0.298876	6.453	0.293192	6.448	0.28435	6.459	0.277933	6.455	0.265918	6.445	0.249097	6.443	0.233578	6.448	0.221438	6.435	0.196727	6.43	0.17751	6.433	0.162256	6.43	0.145152	6.446	0.14273	6.441	0.126095	6.43	0.106206	6.437	0.0991094	6.427	0.0826023	6.461
	6.443	0.328815	6.448	0.326352	6.444	0.321729	6.437	0.315617	6.461	0.311368	6.437	0.30656	6.448	0.303093	6.455	0.299041	6.455	0.293482	6.451	0.285069	6.462	0.278793	6.458	0.267079	6.446	0.24961	6.446	0.235341	6.451	0.223314	6.437	0.198148	6.432	0.178992	6.437	0.165208	6.432	0.146617	6.448	0.144146	6.443	0.127472	6.432	0.107511	6.439	0.100353	6.428	0.0831703	6.463
	6.446	0.328815	6.45	0.326362	6.448	0.321845	6.442	0.3158	6.462	0.311398	6.44	0.30665	6.45	0.303183	6.457	0.299199	6.457	0.293762	6.454	0.285759	6.464	0.279349	6.459	0.26746	6.448	0.250623	6.448	0.236496	6.453	0.224548	6.439	0.199557	6.435	0.181198	6.438	0.165942	6.436	0.14954	6.451	0.146265	6.446	0.129538	6.435	0.109473	6.442	0.102225	6.431	0.0848859	6.468
	6.448	0.328815	6.453	0.326377	6.453	0.321985	6.444	0.315873	6.464	0.311457	6.443	0.306737	6.453	0.303312	6.459	0.299351	6.459	0.294032	6.455	0.285983	6.47	0.280932	6.462	0.268572	6.45	0.251617	6.454	0.23986	6.458	0.227567	6.442	0.201648	6.437	0.182659	6.442	0.168864	6.437	0.150268	6.453	0.147674	6.448	0.130915	6.437	0.110784	6.444	0.103478	6.432	0.0854601	6.47
	6.453	0.328815	6.456	0.32639	6.456	0.322066	6.447	0.315982	6.466	0.311517	6.446	0.306821	6.456	0.303433	6.462	0.299566	6.461	0.294291	6.459	0.286844	6.471	0.281182	6.464	0.269294	6.456	0.254499	6.455	0.240407	6.459	0.228162	6.444	0.203028	6.439	0.184111	6.445	0.171039	6.442	0.153899	6.455	0.149081	6.451	0.132981	6.439	0.112099	6.446	0.104734	6.435	0.0871913	6.472
	6.455	0.328815	6.457	0.326394	6.458	0.32212	6.451	0.316127	6.469	0.311606	6.448	0.306876	6.457	0.303472	6.464	0.299703	6.464	0.294664	6.46	0.28705	6.472	0.281431	6.467	0.270347	6.458	0.255426	6.457	0.241489	6.462	0.229917	6.446	0.204396	6.442	0.186271	6.446	0.171761	6.443	0.154622	6.459	0.151885	6.453	0.134357	6.442	0.114075	6.448	0.105993	6.437	0.0883519	6.477
	6.457	0.328815	6.46	0.326406	6.46	0.322172	6.453	0.3162	6.471	0.311666	6.45	0.306929	6.46	0.303583	6.467	0.299896	6.466	0.294901	6.465	0.288038	6.476	0.28239	6.469	0.27103	6.46	0.256337	6.459	0.242555	6.464	0.231071	6.448	0.205753	6.446	0.189119	6.448	0.1732	6.446	0.156787	6.464	0.15537	6.456	0.136419	6.443	0.114735	6.45	0.107256	6.44	0.0901033	6.479
	6.459	0.328815	6.463	0.326418	6.464	0.322274	6.456	0.316308	6.473	0.311726	6.453	0.307006	6.462	0.303654	6.469	0.300019	6.469	0.29524	6.467	0.288412	6.479	0.283078	6.471	0.271698	6.464	0.25811	6.462	0.244122	6.468	0.233333	6.451	0.207762	6.448	0.190529	6.45	0.174631	6.448	0.158224	6.466	0.156758	6.458	0.137793	6.446	0.116717	6.453	0.109155	6.443	0.091865	6.481
	6.463	0.328815	6.466	0.326428	6.466	0.322324	6.458	0.316379	6.477	0.311847	6.455	0.307057	6.465	0.303755	6.471	0.300137	6.471	0.295456	6.471	0.289127	6.481	0.283519	6.474	0.272672	6.468	0.259818	6.464	0.245149	6.472	0.235534	6.453	0.209087	6.45	0.191928	6.453	0.176764	6.45	0.159657	6.469	0.158831	6.459	0.13848	6.448	0.118041	6.456	0.11106	6.444	0.0924546	6.482
	6.464	0.328815	6.469	0.326438	6.47	0.322421	6.462	0.316522	6.478	0.311877	6.458	0.307132	6.466	0.303787	6.474	0.300304	6.474	0.295765	6.472	0.289298	6.483	0.283949	6.477	0.273614	6.469	0.260233	6.469	0.247643	6.474	0.236613	6.455	0.2104	6.451	0.192624	6.455	0.178177	6.453	0.161797	6.473	0.16158	6.462	0.140537	6.451	0.12003	6.458	0.112333	6.447	0.0942307	6.485
	6.468	0.328815	6.471	0.326445	6.473	0.322491	6.463	0.316558	6.481	0.311968	6.459	0.307156	6.469	0.303881	6.479	0.30056	6.476	0.295961	6.474	0.289633	6.485	0.284366	6.479	0.274223	6.472	0.26146	6.472	0.249093	6.477	0.238205	6.459	0.212987	6.455	0.195383	6.457	0.179583	6.455	0.163218	6.474	0.162264	6.464	0.141906	6.453	0.121357	6.46	0.113608	6.448	0.0948243	6.488
	6.469	0.328815	6.474	0.326453	6.477	0.322582	6.467	0.316699	6.483	0.312028	6.462	0.307229	6.471	0.303941	6.484	0.30079	6.478	0.29615	6.476	0.289957	6.488	0.284972	6.482	0.275109	6.473	0.261861	6.475	0.250508	6.479	0.239247	6.462	0.214892	6.458	0.197425	6.459	0.180981	6.458	0.165338	6.479	0.165666	6.467	0.143957	6.456	0.12335	6.464	0.116164	6.453	0.0978113	6.49
	6.472	0.328815	6.477	0.326461	6.478	0.322604	6.469	0.31677	6.485	0.312089	6.464	0.307277	6.474	0.304026	6.485	0.300833	6.481	0.296421	6.479	0.290426	6.491	0.28555	6.483	0.275397	6.476	0.26304	6.477	0.251433	6.481	0.240274	6.464	0.216148	6.46	0.198773	6.462	0.183061	6.459	0.166043	6.481	0.167017	6.469	0.145321	6.457	0.124014	6.467	0.118085	6.456	0.099615	6.493
	6.474	0.328815	6.478	0.326464	6.481	0.32267	6.472	0.316875	6.487	0.31215	6.466	0.307324	6.476	0.304081	6.489	0.300997	6.485	0.296757	6.482	0.29087	6.492	0.285738	6.487	0.276518	6.479	0.264186	6.479	0.252341	6.486	0.242779	6.466	0.21739	6.463	0.200774	6.464	0.184438	6.462	0.168147	6.483	0.168363	6.471	0.146683	6.459	0.125344	6.469	0.119368	6.457	0.100218	6.497
	6.477	0.328815	6.481	0.326471	6.483	0.322712	6.474	0.316945	6.49	0.312242	6.469	0.307394	6.479	0.30416	6.491	0.301074	6.487	0.296916	6.484	0.291154	6.497	0.286636	6.489	0.277058	6.481	0.26493	6.484	0.254544	6.487	0.243268	6.468	0.218619	6.464	0.201437	6.466	0.185807	6.464	0.169542	6.486	0.170372	6.475	0.149398	6.463	0.128005	6.471	0.120652	6.459	0.101427	6.498
	6.479	0.328815	6.484	0.326478	6.485	0.322754	6.477	0.317048	6.492	0.312304	6.472	0.307463	6.481	0.304211	6.492	0.301112	6.49	0.297143	6.487	0.291563	6.498	0.286807	6.491	0.277585	6.484	0.266018	6.485	0.254973	6.489	0.244237	6.471	0.220436	6.467	0.203405	6.469	0.187842	6.466	0.170931	6.488	0.171703	6.479	0.152102	6.464	0.128671	6.474	0.122579	6.462	0.103247	6.501
	6.481	0.328815	6.485	0.32648	6.488	0.322815	6.48	0.317152	6.498	0.312488	6.474	0.307509	6.485	0.304307	6.498	0.30132	6.492	0.297287	6.488	0.291696	6.501	0.287307	6.492	0.277844	6.487	0.267073	6.489	0.256654	6.492	0.245664	6.474	0.222224	6.469	0.204703	6.471	0.189189	6.469	0.173002	6.49	0.173028	6.482	0.15412	6.466	0.130001	6.476	0.123865	6.464	0.104464	6.503
	6.486	0.328815	6.49	0.32649	6.493	0.322913	6.481	0.317186	6.5	0.31255	6.476	0.307554	6.488	0.304377	6.503	0.301476	6.495	0.297492	6.493	0.292322	6.503	0.287628	6.498	0.279329	6.488	0.267419	6.492	0.257876	6.493	0.246132	6.476	0.223399	6.472	0.20663	6.474	0.191192	6.471	0.174375	6.494	0.175659	6.485	0.15613	6.469	0.131996	6.48	0.126438	6.468	0.106907	6.505
	6.488	0.328815	6.495	0.326499	6.497	0.322988	6.484	0.317288	6.503	0.312643	6.479	0.307622	6.493	0.304486	6.505	0.301534	6.496	0.297557	6.496	0.292673	6.505	0.287939	6.5	0.2798	6.492	0.268761	6.497	0.259841	6.498	0.24842	6.479	0.225139	6.474	0.2079	6.476	0.192515	6.473	0.175742	6.496	0.176964	6.486	0.156799	6.473	0.134655	6.481	0.127082	6.471	0.108747	6.508
	6.491	0.328815	6.497	0.326502	6.5	0.323041	6.487	0.317389	6.505	0.312705	6.481	0.307667	6.495	0.304528	6.507	0.30159	6.497	0.297622	6.498	0.292897	6.508	0.28839	6.503	0.280484	6.495	0.269731	6.498	0.260222	6.502	0.250187	6.481	0.22628	6.477	0.209784	6.479	0.194484	6.476	0.177777	6.498	0.178263	6.488	0.158132	6.475	0.135983	6.485	0.129656	6.472	0.109361	6.509
	6.492	0.328815	6.498	0.326504	6.502	0.323077	6.488	0.317423	6.51	0.31286	6.488	0.307824	6.497	0.30457	6.509	0.301644	6.503	0.297982	6.501	0.29322	6.51	0.288678	6.508	0.281566	6.498	0.270669	6.503	0.262079	6.503	0.250619	6.484	0.227967	6.48	0.21164	6.481	0.195784	6.479	0.179798	6.502	0.18084	6.49	0.159461	6.477	0.137311	6.488	0.131585	6.474	0.110591	6.513
	6.495	0.328815	6.5	0.326507	6.506	0.323144	6.492	0.317556	6.511	0.312891	6.491	0.307892	6.502	0.304669	6.512	0.301722	6.504	0.298038	6.503	0.293425	6.513	0.289093	6.51	0.281979	6.502	0.271874	6.505	0.262797	6.505	0.251474	6.488	0.230171	6.481	0.212253	6.483	0.197073	6.481	0.181134	6.504	0.182118	6.495	0.162764	6.479	0.138636	6.49	0.132871	6.479	0.113677	6.514
	6.496	0.328815	6.504	0.326512	6.508	0.323177	6.496	0.317688	6.514	0.312984	6.495	0.307981	6.503	0.304689	6.515	0.301795	6.506	0.298147	6.505	0.293623	6.514	0.289228	6.513	0.282578	6.503	0.272168	6.507	0.263502	6.507	0.252316	6.491	0.231786	6.487	0.215868	6.485	0.198354	6.483	0.182463	6.506	0.183388	6.498	0.164732	6.483	0.141283	6.492	0.134156	6.481	0.114914	6.516
	6.497	0.328815	6.506	0.326515	6.511	0.323225	6.497	0.317721	6.516	0.313046	6.498	0.308049	6.505	0.304727	6.516	0.301818	6.51	0.298351	6.506	0.29372	6.516	0.28949	6.514	0.282772	6.507	0.273307	6.509	0.264193	6.511	0.253957	6.492	0.232319	6.488	0.216461	6.489	0.200884	6.485	0.183785	6.509	0.185278	6.5	0.166037	6.488	0.144581	6.495	0.136082	6.484	0.116774	6.518
	6.5	0.328815	6.507	0.326516	6.513	0.323256	6.5	0.317818	6.518	0.313109	6.502	0.308139	6.508	0.304784	6.519	0.301886	6.513	0.298494	6.509	0.293998	6.519	0.28987	6.516	0.283153	6.509	0.273858	6.511	0.264871	6.513	0.254757	6.494	0.233372	6.491	0.218218	6.49	0.201511	6.489	0.186404	6.511	0.18653	6.503	0.167985	6.49	0.145896	6.498	0.138006	6.485	0.117394	6.521
	6.504	0.328815	6.512	0.326522	6.515	0.323286	6.502	0.317883	6.52	0.313171	6.505	0.308208	6.51	0.304821	6.522	0.301951	6.516	0.298628	6.511	0.294176	6.52	0.289991	6.518	0.283524	6.511	0.274396	6.512	0.265205	6.515	0.255544	6.498	0.23544	6.494	0.219948	6.494	0.203989	6.49	0.187054	6.513	0.187773	6.505	0.169277	6.494	0.148519	6.5	0.139286	6.488	0.119257	6.523
	6.505	0.328815	6.514	0.326524	6.518	0.32333	6.503	0.317915	6.523	0.313264	6.509	0.308299	6.512	0.304857	6.523	0.301972	6.52	0.298795	6.515	0.294514	6.524	0.290461	6.523	0.284408	6.514	0.27518	6.516	0.266508	6.516	0.255932	6.5	0.236453	6.497	0.221651	6.497	0.205822	6.493	0.188991	6.515	0.189009	6.508	0.171206	6.496	0.149826	6.503	0.141204	6.49	0.1205	6.525
	6.508	0.328815	6.516	0.326525	6.519	0.323344	6.507	0.318042	6.525	0.313327	6.51	0.308322	6.515	0.304912	6.528	0.302072	6.523	0.298911	6.519	0.294827	6.527	0.290794	6.526	0.28491	6.516	0.275688	6.518	0.26714	6.518	0.256699	6.502	0.237453	6.5	0.223324	6.499	0.207031	6.498	0.192175	6.518	0.190846	6.511	0.173119	6.498	0.151131	6.505	0.14248	6.494	0.12299	6.528
	6.51	0.328815	6.519	0.326528	6.521	0.323373	6.509	0.318105	6.527	0.313389	6.512	0.308368	6.517	0.304947	6.529	0.302091	6.524	0.298948	6.523	0.295118	6.529	0.291007	6.528	0.285233	6.518	0.276184	6.521	0.268064	6.523	0.258557	6.505	0.238928	6.502	0.224425	6.502	0.208822	6.5	0.193434	6.523	0.193868	6.514	0.17502	6.5	0.152432	6.506	0.143118	6.497	0.124858	6.529
	6.513	0.328815	6.523	0.326531	6.524	0.323414	6.512	0.318198	6.53	0.313482	6.515	0.308437	6.518	0.304965	6.532	0.302147	6.527	0.299056	6.525	0.295255	6.531	0.291213	6.529	0.28539	6.519	0.276429	6.523	0.268664	6.525	0.259278	6.506	0.239413	6.504	0.225514	6.506	0.211174	6.503	0.195305	6.524	0.194466	6.516	0.176279	6.503	0.154377	6.508	0.144391	6.498	0.125481	6.531
	6.515	0.328815	6.526	0.326533	6.525	0.323427	6.514	0.318259	6.532	0.313544	6.518	0.308507	6.521	0.305018	6.533	0.302165	6.528	0.29909	6.528	0.295453	6.534	0.291509	6.531	0.2857	6.523	0.277374	6.525	0.269252	6.528	0.260336	6.509	0.240846	6.507	0.227123	6.511	0.214051	6.504	0.195924	6.525	0.195062	6.518	0.177532	6.505	0.15567	6.512	0.14693	6.502	0.127973	6.532
	6.518	0.328815	6.531	0.326537	6.528	0.323466	6.516	0.318321	6.534	0.313607	6.523	0.308625	6.522	0.305036	6.535	0.3022	6.529	0.299124	6.53	0.295578	6.536	0.291699	6.532	0.285851	6.524	0.277603	6.528	0.270112	6.531	0.261363	6.511	0.241786	6.508	0.227654	6.513	0.215183	6.506	0.197156	6.528	0.196837	6.521	0.179399	6.508	0.157602	6.513	0.147563	6.503	0.128596	6.536
	6.519	0.328815	6.532	0.326537	6.53	0.323491	6.518	0.318381	6.536	0.313669	6.524	0.308648	6.524	0.305071	6.537	0.302235	6.532	0.299221	6.532	0.295698	6.537	0.291792	6.536	0.286435	6.528	0.278495	6.53	0.27067	6.532	0.2617	6.514	0.24317	6.511	0.229225	6.516	0.216859	6.509	0.198985	6.53	0.198009	6.523	0.180635	6.51	0.158885	6.516	0.149459	6.505	0.129842	6.538
	6.521	0.328815	6.534	0.326538	6.531	0.323504	6.52	0.318441	6.537	0.3137	6.525	0.308672	6.526	0.305106	6.54	0.302285	6.534	0.299282	6.533	0.295756	6.541	0.292146	6.538	0.286714	6.532	0.279341	6.532	0.271215	6.534	0.262363	6.517	0.244526	6.513	0.230257	6.518	0.217963	6.513	0.201391	6.532	0.199172	6.526	0.182477	6.513	0.1608	6.521	0.152604	6.508	0.13171	6.541
	6.526	0.328815	6.536	0.32654	6.534	0.32354	6.522	0.318501	6.54	0.313793	6.528	0.308743	6.527	0.305123	6.542	0.302318	6.536	0.299341	6.536	0.295925	6.543	0.292314	6.544	0.287505	6.534	0.279749	6.535	0.272012	6.539	0.26397	6.518	0.24497	6.516	0.231781	6.52	0.219055	6.515	0.20258	6.534	0.200326	6.529	0.184302	6.514	0.161437	6.523	0.153856	6.511	0.133576	6.544
	6.528	0.328815	6.539	0.326541	6.538	0.323586	6.525	0.318589	6.542	0.313854	6.529	0.308767	6.529	0.305157	6.545	0.302366	6.539	0.299426	6.538	0.296033	6.544	0.292396	6.545	0.28763	6.536	0.280147	6.536	0.272272	6.541	0.264591	6.521	0.246285	6.518	0.232782	6.523	0.220673	6.517	0.20376	6.536	0.201471	6.531	0.18551	6.516	0.162707	6.525	0.155105	6.514	0.135441	6.546
	6.529	0.328815	6.541	0.326542	6.539	0.323597	6.528	0.318676	6.543	0.313885	6.532	0.308839	6.531	0.305192	6.547	0.302397	6.541	0.299479	6.541	0.296187	6.546	0.292556	6.548	0.287995	6.538	0.280535	6.537	0.27253	6.543	0.2652	6.522	0.246716	6.521	0.234261	6.528	0.223312	6.52	0.205509	6.539	0.203173	6.532	0.186112	6.518	0.163972	6.526	0.155729	6.515	0.136062	6.549
	6.531	0.328815	6.542	0.326542	6.541	0.323619	6.531	0.318763	6.545	0.313947	6.534	0.308887	6.534	0.305244	6.55	0.302442	6.542	0.299505	6.542	0.296236	6.55	0.29286	6.55	0.288228	6.541	0.2811	6.539	0.273036	6.544	0.2655	6.526	0.248412	6.523	0.23523	6.529	0.22383	6.521	0.206088	6.541	0.204295	6.535	0.187904	6.521	0.165861	6.529	0.157592	6.518	0.137923	6.551
	6.534	0.328815	6.545	0.326544	6.544	0.323651	6.532	0.318791	6.549	0.31407	6.536	0.308936	6.536	0.305278	6.552	0.302472	6.544	0.299556	6.544	0.296332	6.552	0.293004	6.552	0.288455	6.543	0.281463	6.543	0.274014	6.547	0.266383	6.528	0.24924	6.526	0.236661	6.531	0.22486	6.524	0.207808	6.543	0.205408	6.536	0.188497	6.523	0.167113	6.532	0.159447	6.52	0.139162	6.553
	6.536	0.328815	6.548	0.326545	6.545	0.323661	6.534	0.318847	6.55	0.314101	6.541	0.309058	6.538	0.305313	6.555	0.302515	6.547	0.299628	6.545	0.296378	6.554	0.293143	6.555	0.288782	6.546	0.281992	6.544	0.274252	6.55	0.267241	6.529	0.249648	6.529	0.238063	6.534	0.226383	6.526	0.208942	6.545	0.206512	6.539	0.190268	6.525	0.168361	6.534	0.160679	6.523	0.141017	6.556
	6.538	0.328815	6.551	0.326546	6.548	0.323691	6.536	0.318903	6.552	0.314162	6.543	0.309107	6.541	0.305364	6.557	0.302544	6.55	0.299697	6.55	0.296597	6.556	0.293277	6.557	0.288993	6.547	0.282163	6.547	0.274949	6.553	0.268073	6.531	0.250457	6.532	0.239439	6.536	0.227384	6.529	0.210624	6.547	0.207606	6.541	0.191438	6.528	0.170223	6.536	0.161906	6.525	0.142252	6.559
	6.541	0.328815	6.552	0.326546	6.55	0.323711	6.539	0.318986	6.556	0.314285	6.545	0.309156	6.543	0.305399	6.559	0.302572	6.552	0.29974	6.552	0.296679	6.557	0.293343	6.559	0.289196	6.551	0.282827	6.55	0.275624	6.555	0.268614	6.534	0.251646	6.534	0.24034	6.539	0.228865	6.532	0.212283	6.55	0.20923	6.543	0.1926	6.53	0.171457	6.537	0.162518	6.528	0.1441	6.561
	6.544	0.328815	6.556	0.326547	6.552	0.32373	6.541	0.31904	6.559	0.314376	6.546	0.309181	6.546	0.305451	6.561	0.3026	6.555	0.299802	6.554	0.296758	6.562	0.293652	6.562	0.289489	6.552	0.282988	6.552	0.27606	6.558	0.269404	6.536	0.252423	6.537	0.241669	6.541	0.229837	6.536	0.214459	6.553	0.210832	6.545	0.193754	6.533	0.173298	6.541	0.164955	6.53	0.145329	6.563
	6.545	0.328815	6.557	0.326548	6.555	0.323757	6.543	0.319094	6.561	0.314437	6.55	0.30928	6.547	0.305468	6.564	0.302641	6.557	0.299842	6.557	0.29687	6.564	0.293769	6.564	0.289677	6.555	0.283457	6.554	0.276487	6.56	0.269918	6.538	0.253188	6.539	0.24254	6.543	0.230798	6.54	0.216594	6.557	0.212936	6.547	0.1949	6.534	0.173908	6.543	0.166166	6.532	0.146556	6.564
	6.547	0.328815	6.56	0.326548	6.557	0.323775	6.545	0.319147	6.563	0.314497	6.552	0.30933	6.551	0.305538	6.567	0.302682	6.558	0.299861	6.558	0.296906	6.567	0.293936	6.567	0.289948	6.558	0.283907	6.556	0.276903	6.563	0.27067	6.541	0.254313	6.541	0.243398	6.545	0.231747	6.541	0.217121	6.558	0.213454	6.55	0.196604	6.536	0.175125	6.545	0.167372	6.534	0.147781	6.569
	6.551	0.328815	6.561	0.326549	6.559	0.323792	6.547	0.3192	6.566	0.314588	6.555	0.309406	6.552	0.305555	6.569	0.302709	6.56	0.299899	6.562	0.297043	6.57	0.294094	6.57	0.290207	6.56	0.284198	6.559	0.277511	6.564	0.270915	6.542	0.25468	6.543	0.244244	6.547	0.232684	6.544	0.218687	6.561	0.214999	6.552	0.19773	6.539	0.17694	6.548	0.169173	6.536	0.149003	6.57
	6.552	0.328815	6.564	0.326549	6.561	0.323808	6.55	0.319278	6.567	0.314618	6.557	0.309456	6.555	0.305608	6.573	0.302762	6.562	0.299936	6.563	0.297076	6.572	0.294194	6.572	0.290372	6.563	0.284619	6.56	0.277708	6.569	0.272102	6.545	0.255767	6.546	0.245491	6.55	0.234071	6.545	0.219203	6.563	0.216016	6.555	0.199402	6.54	0.177541	6.55	0.170367	6.539	0.150831	6.573
	6.555	0.328815	6.565	0.326549	6.563	0.323824	6.552	0.31933	6.57	0.314708	6.559	0.309507	6.557	0.305643	6.575	0.302789	6.564	0.299971	6.566	0.297171	6.575	0.294338	6.573	0.290453	6.564	0.284755	6.564	0.278475	6.57	0.272333	6.547	0.256477	6.548	0.246307	6.552	0.234979	6.549	0.221243	6.566	0.217524	6.557	0.200507	6.544	0.179931	6.552	0.171555	6.543	0.153257	6.575
	6.557	0.328815	6.568	0.32655	6.567	0.323855	6.555	0.319405	6.572	0.314768	6.562	0.309583	6.56	0.305696	6.578	0.302829	6.568	0.300038	6.569	0.297259	6.577	0.29443	6.575	0.290611	6.568	0.285282	6.567	0.279026	6.573	0.273008	6.55	0.25752	6.551	0.247507	6.554	0.235877	6.552	0.222745	6.568	0.218517	6.559	0.201603	6.547	0.181707	6.555	0.173328	6.545	0.154465	6.578
	6.559	0.328815	6.57	0.32655	6.571	0.323884	6.557	0.319455	6.575	0.314857	6.563	0.309609	6.562	0.305732	6.579	0.302842	6.57	0.30007	6.571	0.297316	6.58	0.294561	6.578	0.290837	6.571	0.285658	6.569	0.279383	6.574	0.273228	6.552	0.258199	6.554	0.248682	6.557	0.237203	6.554	0.223733	6.571	0.219986	6.562	0.20323	6.55	0.183469	6.557	0.174503	6.547	0.155669	6.581
	6.562	0.328815	6.573	0.326551	6.573	0.323898	6.56	0.319529	6.578	0.314945	6.567	0.309712	6.564	0.305767	6.582	0.302881	6.573	0.300116	6.573	0.29737	6.584	0.294726	6.58	0.290983	6.573	0.2859	6.571	0.279731	6.576	0.273661	6.555	0.259197	6.556	0.249451	6.559	0.238072	6.557	0.225196	6.574	0.221434	6.565	0.204838	6.553	0.185214	6.559	0.175672	6.55	0.15747	6.583
	6.564	0.328815	6.575	0.326551	6.575	0.323912	6.562	0.319577	6.58	0.315004	6.569	0.309763	6.566	0.305803	6.585	0.30292	6.575	0.300146	6.576	0.297447	6.587	0.294841	6.584	0.291259	6.575	0.286135	6.573	0.28007	6.581	0.274704	6.558	0.260168	6.558	0.250208	6.562	0.239354	6.558	0.225676	6.576	0.222387	6.567	0.205899	6.555	0.186369	6.562	0.177413	6.554	0.159857	6.586
	6.567	0.328815	6.578	0.326552	6.577	0.323925	6.564	0.319625	6.582	0.315063	6.571	0.309815	6.568	0.305839	6.588	0.30296	6.578	0.300189	6.578	0.297496	6.589	0.294914	6.586	0.291391	6.578	0.286475	6.576	0.280563	6.582	0.274905	6.56	0.260802	6.559	0.250583	6.563	0.239776	6.561	0.227107	6.579	0.223798	6.569	0.206952	6.557	0.187517	6.564	0.178568	6.556	0.161045	6.588
	6.57	0.328815	6.581	0.326552	6.58	0.323944	6.566	0.319672	6.584	0.315121	6.573	0.309867	6.573	0.305931	6.591	0.302999	6.58	0.300217	6.58	0.297544	6.592	0.295019	6.588	0.291518	6.581	0.286802	6.578	0.280882	6.585	0.275497	6.563	0.261732	6.562	0.251687	6.566	0.241026	6.563	0.228047	6.58	0.224262	6.572	0.208514	6.559	0.188658	6.567	0.180287	6.559	0.162819	6.591
	6.573	0.328815	6.582	0.326552	6.582	0.323956	6.568	0.319719	6.587	0.315208	6.575	0.309919	6.575	0.305968	6.592	0.303012	6.581	0.300231	6.582	0.297589	6.593	0.295053	6.59	0.29164	6.583	0.287011	6.58	0.281193	6.587	0.27588	6.565	0.262337	6.564	0.252409	6.569	0.242248	6.566	0.229437	6.583	0.225643	6.573	0.20903	6.562	0.190354	6.57	0.181994	6.563	0.165169	6.592
	6.575	0.328815	6.585	0.326553	6.585	0.323974	6.573	0.319833	6.588	0.315237	6.578	0.309997	6.578	0.306023	6.596	0.303065	6.584	0.300271	6.583	0.297612	6.596	0.29515	6.592	0.291759	6.585	0.287214	6.582	0.281496	6.591	0.276621	6.567	0.262931	6.567	0.253471	6.571	0.243051	6.569	0.230802	6.584	0.226099	6.575	0.210055	6.564	0.191477	6.572	0.183123	6.568	0.16808	6.596
	6.577	0.328815	6.588	0.326553	6.588	0.32399	6.575	0.319877	6.591	0.315324	6.58	0.310049	6.581	0.306079	6.597	0.303078	6.587	0.300309	6.587	0.297696	6.599	0.295242	6.596	0.291984	6.588	0.287509	6.584	0.281791	6.592	0.276801	6.57	0.263804	6.57	0.254508	6.575	0.244622	6.571	0.231699	6.588	0.227895	6.578	0.211576	6.566	0.192592	6.575	0.184804	6.571	0.169812	6.597
	6.58	0.328815	6.592	0.326553	6.589	0.323996	6.578	0.319943	6.593	0.315381	6.582	0.310102	6.583	0.306117	6.601	0.303131	6.589	0.300334	6.589	0.297736	6.602	0.295328	6.599	0.292144	6.589	0.287603	6.587	0.28222	6.595	0.277328	6.573	0.264651	6.573	0.255519	6.576	0.245007	6.573	0.232585	6.59	0.228778	6.581	0.213077	6.57	0.194799	6.577	0.185918	6.573	0.170961	6.601
	6.581	0.328815	6.594	0.326553	6.593	0.324016	6.58	0.319986	6.596	0.315466	6.584	0.310154	6.585	0.306155	6.603	0.303158	6.591	0.300359	6.592	0.297793	6.605	0.29541	6.601	0.292245	6.593	0.28797	6.589	0.282496	6.599	0.278004	6.575	0.265202	6.575	0.25618	6.579	0.246149	6.575	0.233462	6.593	0.230083	6.584	0.214557	6.571	0.195346	6.58	0.187574	6.575	0.172104	6.603
	6.583	0.328815	6.596	0.326554	6.594	0.324021	6.582	0.320028	6.599	0.315551	6.587	0.310234	6.587	0.306193	6.605	0.303184	6.594	0.300395	6.594	0.297829	6.607	0.295462	6.603	0.292343	6.595	0.288145	6.593	0.283029	6.601	0.278329	6.578	0.26601	6.578	0.25715	6.581	0.246895	6.578	0.234755	6.597	0.23179	6.586	0.215532	6.574	0.196975	6.581	0.188123	6.576	0.172674	6.605
	6.586	0.328815	6.599	0.326554	6.596	0.324031	6.584	0.32007	6.601	0.315607	6.589	0.310287	6.591	0.30627	6.607	0.303211	6.596	0.300418	6.596	0.297864	6.61	0.295537	6.605	0.292438	6.599	0.288479	6.594	0.283157	6.602	0.278488	6.58	0.266536	6.58	0.257784	6.583	0.247631	6.58	0.235604	6.601	0.233456	6.589	0.216977	6.576	0.198051	6.584	0.189759	6.58	0.174939	6.608
	6.589	0.328815	6.601	0.326554	6.598	0.32404	6.587	0.320132	6.603	0.315662	6.592	0.310366	6.594	0.306328	6.609	0.303238	6.599	0.300452	6.6	0.297931	6.614	0.29563	6.606	0.292484	6.601	0.288639	6.598	0.283655	6.605	0.278957	6.581	0.266796	6.581	0.258097	6.585	0.248357	6.583	0.236859	6.602	0.233866	6.59	0.217455	6.58	0.200179	6.586	0.190841	6.581	0.175502	6.61
	6.591	0.328815	6.602	0.326554	6.601	0.324054	6.589	0.320172	6.605	0.315718	6.593	0.310393	6.596	0.306367	6.612	0.303279	6.601	0.300475	6.601	0.297947	6.616	0.295674	6.61	0.292661	6.602	0.288717	6.6	0.283894	6.608	0.279409	6.584	0.267558	6.584	0.25902	6.588	0.249426	6.584	0.237272	6.605	0.235082	6.594	0.21934	6.583	0.201755	6.589	0.19245	6.584	0.177183	6.612
	6.594	0.328815	6.605	0.326554	6.603	0.324062	6.592	0.320232	6.609	0.315827	6.596	0.310472	6.6	0.306445	6.615	0.30332	6.604	0.300508	6.605	0.298008	6.618	0.295716	6.614	0.292825	6.605	0.288943	6.602	0.284127	6.61	0.279701	6.587	0.268297	6.587	0.259918	6.591	0.25047	6.588	0.238897	6.608	0.236278	6.596	0.220268	6.584	0.202276	6.591	0.193514	6.586	0.178296	6.614
	6.596	0.328815	6.607	0.326554	6.605	0.324071	6.594	0.320271	6.611	0.315882	6.598	0.310526	6.602	0.306485	6.618	0.303361	6.606	0.300529	6.609	0.298065	6.621	0.295776	6.616	0.292903	6.607	0.289089	6.603	0.28424	6.612	0.279986	6.589	0.268779	6.589	0.260504	6.593	0.251153	6.591	0.240087	6.61	0.237061	6.599	0.221645	6.589	0.20485	6.592	0.194044	6.589	0.179954	6.619
	6.599	0.328815	6.609	0.326554	6.607	0.324079	6.596	0.320309	6.613	0.315936	6.602	0.310633	6.605	0.306545	6.62	0.303389	6.608	0.300551	6.612	0.298105	6.624	0.295833	6.618	0.292978	6.61	0.289299	6.608	0.284788	6.617	0.280669	6.592	0.269483	6.593	0.261647	6.596	0.252158	6.594	0.241255	6.612	0.237835	6.602	0.222999	6.59	0.205359	6.595	0.195621	6.591	0.181053	6.62
	6.601	0.328815	6.612	0.326554	6.61	0.32409	6.6	0.320384	6.615	0.31599	6.605	0.310713	6.608	0.306606	6.622	0.303417	6.611	0.300583	6.615	0.298144	6.628	0.295905	6.622	0.293121	6.612	0.289433	6.61	0.284996	6.619	0.28093	6.594	0.269941	6.595	0.262203	6.597	0.252489	6.596	0.242021	6.615	0.238978	6.604	0.22389	6.593	0.206872	6.597	0.196663	6.594	0.182689	6.622
	6.602	0.328815	6.614	0.326555	6.612	0.324098	6.601	0.320402	6.617	0.316043	6.607	0.310766	6.609	0.306626	6.626	0.303474	6.614	0.300614	6.618	0.29818	6.633	0.295987	6.623	0.293155	6.615	0.289627	6.612	0.285198	6.621	0.281184	6.597	0.270611	6.598	0.263018	6.601	0.253783	6.597	0.242401	6.618	0.240099	6.607	0.225209	6.595	0.207871	6.601	0.198725	6.595	0.183232	6.625
	6.605	0.328815	6.618	0.326555	6.615	0.324108	6.604	0.320456	6.62	0.316123	6.61	0.310847	6.612	0.306687	6.628	0.303502	6.616	0.300635	6.62	0.298204	6.634	0.296002	6.626	0.293254	6.617	0.289751	6.615	0.285492	6.622	0.281309	6.599	0.271045	6.599	0.263285	6.602	0.2541	6.599	0.243151	6.62	0.240834	6.609	0.226077	6.597	0.208861	6.602	0.199235	6.598	0.184849	6.627
	6.608	0.328815	6.619	0.326555	6.617	0.324115	6.606	0.320492	6.622	0.316175	6.611	0.310874	6.615	0.306748	6.632	0.30356	6.618	0.300655	6.622	0.298227	6.638	0.296061	6.628	0.293316	6.62	0.28993	6.617	0.285681	6.625	0.281675	6.602	0.27168	6.601	0.263811	6.605	0.255036	6.601	0.243891	6.623	0.241919	6.612	0.227362	6.601	0.210815	6.605	0.200756	6.602	0.186984	6.631
	6.611	0.328815	6.622	0.326555	6.619	0.324122	6.609	0.320544	6.624	0.316227	6.615	0.310981	6.617	0.30679	6.635	0.303604	6.621	0.300686	6.623	0.298238	6.64	0.296089	6.63	0.293377	6.623	0.2901	6.619	0.285864	6.628	0.282027	6.604	0.272093	6.604	0.264583	6.609	0.25625	6.604	0.244982	6.624	0.242276	6.615	0.228625	6.604	0.212258	6.607	0.20176	6.603	0.187514	6.635
	6.615	0.328815	6.624	0.326555	6.623	0.324134	6.612	0.320595	6.627	0.316305	6.617	0.311035	6.62	0.306852	6.636	0.303618	6.625	0.300726	6.627	0.298282	6.643	0.29613	6.632	0.293435	6.625	0.290209	6.622	0.28613	6.63	0.282254	6.606	0.272497	6.607	0.265333	6.61	0.256549	6.605	0.24534	6.627	0.243332	6.617	0.229456	6.606	0.21321	6.61	0.203252	6.607	0.189616	6.639
	6.619	0.328815	6.627	0.326555	6.625	0.32414	6.614	0.320628	6.63	0.316382	6.619	0.311089	6.621	0.306873	6.638	0.303648	6.63	0.300776	6.629	0.298303	6.645	0.296156	6.636	0.293545	6.626	0.290262	6.627	0.286547	6.633	0.282583	6.61	0.273279	6.61	0.266063	6.612	0.257136	6.608	0.246402	6.629	0.244025	6.619	0.230277	6.609	0.21462	6.612	0.204237	6.61	0.191176	6.64
	6.621	0.328815	6.63	0.326555	6.629	0.324151	6.616	0.320661	6.631	0.316407	6.622	0.31117	6.625	0.306957	6.641	0.303692	6.633	0.300807	6.633	0.298343	6.647	0.29618	6.638	0.293597	6.628	0.290366	6.631	0.28686	6.636	0.2829	6.612	0.273658	6.615	0.267234	6.614	0.257713	6.61	0.247096	6.633	0.245382	6.622	0.23149	6.611	0.21555	6.614	0.205214	6.612	0.192206	6.643
	6.623	0.328815	6.631	0.326555	6.631	0.324156	6.617	0.320677	6.635	0.316507	6.623	0.311197	6.627	0.306999	6.644	0.303737	6.635	0.300827	6.634	0.298353	6.65	0.296216	6.641	0.293672	6.631	0.290515	6.633	0.28701	6.639	0.283205	6.615	0.274211	6.619	0.268131	6.617	0.258563	6.613	0.248119	6.634	0.245716	6.625	0.232683	6.614	0.216928	6.618	0.207144	6.616	0.194247	6.645
	6.625	0.328815	6.635	0.326555	6.634	0.324164	6.62	0.320724	6.636	0.316532	6.626	0.311278	6.631	0.307084	6.646	0.303767	6.638	0.300857	6.638	0.298391	6.653	0.29625	6.643	0.29372	6.633	0.29061	6.635	0.287156	6.64	0.283303	6.617	0.27457	6.622	0.26878	6.619	0.259117	6.615	0.24879	6.638	0.247026	6.627	0.233467	6.617	0.218288	6.62	0.208097	6.62	0.196261	6.648
	6.628	0.328815	6.639	0.326555	6.636	0.324169	6.622	0.320755	6.64	0.316631	6.628	0.311332	6.633	0.307127	6.649	0.303813	6.64	0.300877	6.639	0.298401	6.655	0.296272	6.645	0.293765	6.637	0.290792	6.639	0.287434	6.643	0.283592	6.62	0.275093	6.625	0.269411	6.622	0.25993	6.617	0.24945	6.64	0.247668	6.631	0.235008	6.618	0.218736	6.623	0.209512	6.622	0.197257	6.651
	6.63	0.328815	6.64	0.326555	6.638	0.324173	6.625	0.320801	6.643	0.316704	6.631	0.311412	6.635	0.30717	6.651	0.303844	6.643	0.300907	6.642	0.298428	6.656	0.296283	6.648	0.293831	6.638	0.290835	6.641	0.287566	6.646	0.283869	6.622	0.275432	6.626	0.269617	6.624	0.260462	6.62	0.250422	6.642	0.2483	6.634	0.236139	6.622	0.220508	6.626	0.210908	6.624	0.198246	6.653
	6.633	0.328815	6.644	0.326555	6.642	0.324182	6.627	0.32083	6.644	0.316728	6.633	0.311466	6.638	0.307235	6.653	0.303875	6.644	0.300917	6.643	0.298437	6.66	0.296323	6.65	0.293873	6.643	0.291042	6.644	0.287758	6.648	0.284048	6.624	0.275764	6.628	0.270024	6.627	0.261241	6.622	0.251058	6.644	0.248924	6.636	0.236881	6.623	0.220946	6.628	0.21183	6.627	0.199716	6.654
	6.635	0.328815	6.645	0.326555	6.644	0.324186	6.63	0.320874	6.646	0.316776	6.638	0.311601	6.64	0.307279	6.655	0.303906	6.648	0.300958	6.646	0.298463	6.661	0.296333	6.654	0.293952	6.646	0.291158	6.646	0.287881	6.651	0.284306	6.627	0.276248	6.631	0.270617	6.629	0.261749	6.625	0.251995	6.646	0.249539	6.639	0.237979	6.627	0.222673	6.631	0.213195	6.628	0.200203	6.659
	6.638	0.328815	6.647	0.326555	6.646	0.32419	6.633	0.320916	6.649	0.316847	6.64	0.311654	6.643	0.307344	6.657	0.303937	6.65	0.300978	6.649	0.298489	6.664	0.296362	6.656	0.293989	6.649	0.291267	6.65	0.288116	6.653	0.284473	6.628	0.276407	6.633	0.271003	6.631	0.262249	6.627	0.252607	6.649	0.250443	6.64	0.238339	6.628	0.223101	6.634	0.214543	6.633	0.202607	6.662
	6.641	0.328815	6.649	0.326555	6.647	0.324192	6.635	0.320944	6.654	0.316963	6.642	0.311708	6.645	0.307388	6.659	0.303969	6.653	0.301009	6.651	0.298506	6.667	0.296389	6.657	0.294007	6.651	0.291337	6.652	0.288228	6.655	0.284636	6.631	0.276868	6.637	0.271752	6.633	0.26274	6.631	0.253804	6.651	0.251036	6.643	0.239409	6.631	0.224367	6.636	0.215431	6.636	0.204028	6.665
	6.644	0.328815	6.651	0.326555	6.649	0.324196	6.637	0.320971	6.655	0.316986	6.644	0.311762	6.648	0.307455	6.662	0.304017	6.655	0.301029	6.653	0.298523	6.67	0.296416	6.661	0.294076	6.653	0.291405	6.655	0.28839	6.657	0.284793	6.633	0.277168	6.639	0.272115	6.635	0.263222	6.633	0.254389	6.654	0.251908	6.646	0.240459	6.635	0.226025	6.639	0.216749	6.638	0.204966	6.666
	6.646	0.328815	6.656	0.326555	6.653	0.324203	6.641	0.321024	6.657	0.317032	6.649	0.311895	6.651	0.307521	6.666	0.304081	6.657	0.30105	6.654	0.298531	6.672	0.296432	6.662	0.294093	6.656	0.291502	6.659	0.288594	6.66	0.285022	6.636	0.277604	6.642	0.272644	6.64	0.26439	6.636	0.255249	6.657	0.252762	6.649	0.241487	6.636	0.226434	6.641	0.217616	6.641	0.206359	6.672
	6.649	0.328815	6.657	0.326555	6.656	0.324208	6.643	0.321049	6.659	0.317077	6.651	0.311949	6.653	0.307566	6.673	0.304196	6.659	0.301071	6.659	0.298572	6.676	0.296465	6.666	0.294156	6.659	0.291595	6.661	0.288691	6.662	0.285169	6.639	0.278026	6.645	0.273158	6.641	0.264617	6.638	0.255811	6.659	0.253319	6.651	0.242162	6.639	0.227648	6.643	0.218475	6.643	0.207278	6.674
	6.652	0.328815	6.66	0.326555	6.658	0.324211	6.645	0.321074	6.661	0.317122	6.654	0.312029	6.656	0.307633	6.675	0.304229	6.661	0.301092	6.661	0.298587	6.678	0.296481	6.673	0.294256	6.66	0.291624	6.663	0.288786	6.664	0.285312	6.642	0.278433	6.646	0.273326	6.643	0.265065	6.64	0.256364	6.662	0.254139	6.653	0.242829	6.642	0.228842	6.645	0.219326	6.645	0.208189	6.677
	6.654	0.328815	6.664	0.326555	6.661	0.324215	6.648	0.321111	6.665	0.31721	6.656	0.312082	6.657	0.307655	6.679	0.304296	6.665	0.301134	6.664	0.298611	6.68	0.296496	6.675	0.294282	6.664	0.291738	6.666	0.288922	6.666	0.285451	6.644	0.278696	6.65	0.273978	6.646	0.265723	6.643	0.257178	6.664	0.254676	6.656	0.243812	6.645	0.230016	6.649	0.221004	6.649	0.209989	6.679
	6.657	0.328815	6.665	0.326555	6.664	0.324219	6.651	0.321147	6.666	0.317232	6.658	0.312135	6.662	0.307768	6.682	0.304347	6.667	0.301155	6.666	0.298627	6.683	0.296519	6.676	0.294295	6.666	0.291792	6.67	0.289093	6.669	0.285651	6.646	0.278953	6.652	0.274294	6.648	0.266151	6.645	0.257709	6.667	0.255465	6.657	0.244136	6.647	0.230788	6.653	0.222649	6.651	0.210878	6.68
	6.66	0.328815	6.669	0.326555	6.666	0.324222	6.653	0.32117	6.67	0.317318	6.66	0.312188	6.666	0.307859	6.684	0.304381	6.669	0.301177	6.667	0.298635	6.685	0.296533	6.68	0.294344	6.667	0.291818	6.673	0.289214	6.673	0.285906	6.649	0.279327	6.654	0.274603	6.651	0.266778	6.648	0.25849	6.67	0.256237	6.661	0.245407	6.65	0.231931	6.656	0.223861	6.653	0.211759	6.683
	6.662	0.328815	6.672	0.326555	6.669	0.324226	6.656	0.321204	6.672	0.31736	6.662	0.312241	6.67	0.307951	6.686	0.304415	6.673	0.30122	6.672	0.298673	6.686	0.29654	6.683	0.294378	6.67	0.291894	6.675	0.289292	6.675	0.286028	6.651	0.279569	6.656	0.274905	6.653	0.267186	6.65	0.258999	6.673	0.25699	6.664	0.246338	6.652	0.232681	6.658	0.224658	6.656	0.213066	6.685
	6.664	0.328815	6.675	0.326555	6.67	0.324227	6.657	0.321215	6.675	0.317423	6.665	0.31232	6.674	0.308042	6.689	0.304467	6.675	0.301242	6.674	0.298689	6.69	0.296568	6.687	0.294422	6.674	0.291989	6.677	0.289367	6.68	0.286318	6.653	0.279805	6.657	0.275055	6.657	0.26798	6.652	0.2595	6.675	0.257482	6.667	0.247249	6.655	0.233791	6.661	0.22584	6.657	0.213498	6.688
	6.667	0.328815	6.677	0.326555	6.675	0.324233	6.661	0.321258	6.677	0.317464	6.667	0.312373	6.675	0.308065	6.69	0.304485	6.679	0.301286	6.676	0.298704	6.693	0.296589	6.688	0.294432	6.677	0.292056	6.68	0.289475	6.681	0.286373	6.656	0.280149	6.663	0.275913	6.659	0.268366	6.656	0.260477	6.678	0.258204	6.67	0.248143	6.657	0.23452	6.664	0.227002	6.659	0.214356	6.69
	6.67	0.328815	6.68	0.326555	6.676	0.324234	6.662	0.321268	6.68	0.317526	6.67	0.312451	6.679	0.308158	6.693	0.304537	6.681	0.301308	6.678	0.298719	6.695	0.296602	6.69	0.294452	6.679	0.292099	6.683	0.289578	6.683	0.286481	6.659	0.28048	6.666	0.276321	6.663	0.269114	6.658	0.260953	6.68	0.258677	6.672	0.248727	6.66	0.235596	6.666	0.227767	6.662	0.215628	6.692
	6.673	0.328815	6.682	0.326555	6.681	0.324239	6.665	0.321299	6.682	0.317566	6.672	0.312503	6.68	0.308181	6.695	0.304572	6.683	0.301331	6.682	0.298749	6.697	0.296615	6.692	0.294472	6.681	0.29214	6.685	0.289643	6.687	0.286688	6.661	0.280694	6.668	0.276586	6.664	0.269297	6.66	0.261422	6.683	0.259371	6.676	0.249872	6.662	0.236304	6.67	0.229271	6.665	0.216883	6.695
	6.675	0.328815	6.683	0.326555	6.682	0.32424	6.667	0.321319	6.685	0.317625	6.675	0.312582	6.683	0.308251	6.698	0.304625	6.685	0.301353	6.684	0.298765	6.7	0.296634	6.695	0.2945	6.683	0.29218	6.688	0.289738	6.689	0.286787	6.664	0.281005	6.672	0.277096	6.666	0.269657	6.661	0.261653	6.685	0.259824	6.68	0.250984	6.666	0.237693	6.673	0.230378	6.667	0.217709	6.696
	6.678	0.328815	6.685	0.326555	6.683	0.324241	6.671	0.321358	6.687	0.317664	6.678	0.312659	6.686	0.308321	6.701	0.304679	6.687	0.301376	6.686	0.29878	6.703	0.296653	6.697	0.294518	6.686	0.292236	6.69	0.289799	6.692	0.28693	6.665	0.281105	6.674	0.277343	6.669	0.270183	6.665	0.262557	6.689	0.260707	6.682	0.251528	6.667	0.238035	6.675	0.231106	6.67	0.218936	6.7
	6.681	0.328815	6.688	0.326555	6.685	0.324243	6.675	0.321395	6.689	0.317703	6.68	0.312711	6.688	0.308367	6.704	0.304733	6.69	0.301411	6.688	0.298795	6.706	0.296672	6.7	0.294544	6.688	0.292273	6.692	0.289857	6.694	0.287022	6.669	0.281497	6.678	0.27782	6.672	0.270694	6.667	0.262997	6.691	0.261138	6.683	0.251797	6.673	0.240043	6.68	0.232889	6.673	0.220144	6.703
	6.683	0.328815	6.691	0.326555	6.688	0.324245	6.68	0.321439	6.692	0.31776	6.683	0.312788	6.69	0.308414	6.707	0.304787	6.692	0.301434	6.69	0.29881	6.708	0.296684	6.703	0.294568	6.69	0.292308	6.695	0.289941	6.697	0.287155	6.67	0.281592	6.68	0.27805	6.675	0.27119	6.67	0.263644	6.692	0.261351	6.684	0.252064	6.675	0.240696	6.683	0.233936	6.675	0.22094	6.705
	6.685	0.328815	6.692	0.326555	6.693	0.324249	6.681	0.321448	6.693	0.317779	6.684	0.312814	6.692	0.308461	6.708	0.304806	6.695	0.301469	6.693	0.298833	6.709	0.29669	6.705	0.294584	6.693	0.292358	6.697	0.289995	6.7	0.287281	6.674	0.281959	6.684	0.278495	6.68	0.271983	6.673	0.264273	6.695	0.261978	6.688	0.253113	6.679	0.241977	6.685	0.234623	6.679	0.222508	6.708
	6.686	0.328815	6.696	0.326555	6.696	0.324251	6.683	0.321465	6.696	0.317835	6.686	0.312865	6.695	0.308532	6.711	0.304861	6.696	0.301481	6.695	0.298849	6.712	0.296708	6.708	0.294607	6.695	0.292389	6.7	0.290072	6.701	0.287322	6.677	0.282223	6.686	0.278709	6.683	0.27244	6.675	0.264683	6.698	0.262589	6.69	0.253625	6.681	0.242604	6.688	0.23564	6.681	0.22328	6.711
	6.69	0.328815	6.698	0.326556	6.698	0.324253	6.687	0.321497	6.699	0.31789	6.688	0.312916	6.698	0.308602	6.713	0.304897	6.699	0.301516	6.698	0.298872	6.716	0.296732	6.71	0.294622	6.697	0.29242	6.703	0.290145	6.706	0.287517	6.68	0.282475	6.687	0.278814	6.686	0.272882	6.68	0.265676	6.702	0.263379	6.693	0.254379	6.683	0.243224	6.69	0.236307	6.683	0.224045	6.712
	6.693	0.328815	6.703	0.326556	6.701	0.324254	6.688	0.321505	6.701	0.317926	6.69	0.312967	6.701	0.308673	6.716	0.304953	6.701	0.30154	6.7	0.298887	6.717	0.296738	6.713	0.294643	6.701	0.292478	6.706	0.290214	6.708	0.287591	6.683	0.282718	6.69	0.279123	6.688	0.27317	6.685	0.266624	6.704	0.263764	6.695	0.254872	6.685	0.243835	6.692	0.236966	6.686	0.225178	6.716
	6.695	0.328815	6.704	0.326556	6.703	0.324256	6.69	0.321521	6.704	0.317979	6.693	0.313043	6.703	0.30872	6.719	0.305009	6.704	0.301577	6.703	0.29891	6.72	0.296755	6.715	0.294657	6.704	0.292519	6.708	0.290259	6.711	0.287697	6.687	0.283028	6.691	0.279223	6.69	0.273451	6.687	0.266991	6.708	0.264514	6.697	0.255358	6.688	0.244739	6.693	0.237293	6.688	0.225923	6.717
	6.697	0.328815	6.708	0.326556	6.705	0.324257	6.692	0.321536	6.707	0.318031	6.695	0.313093	6.706	0.308791	6.721	0.305047	6.706	0.301601	6.706	0.298934	6.722	0.296767	6.717	0.29467	6.705	0.292532	6.711	0.290322	6.712	0.287731	6.69	0.28325	6.694	0.279517	6.692	0.273726	6.689	0.267351	6.709	0.264697	6.7	0.256071	6.69	0.24533	6.697	0.23858	6.691	0.227026	6.721
	6.698	0.328815	6.71	0.326556	6.709	0.324259	6.695	0.321558	6.71	0.318082	6.698	0.313168	6.708	0.308838	6.724	0.305103	6.709	0.301638	6.709	0.298958	6.724	0.296778	6.72	0.294689	6.709	0.292583	6.713	0.290363	6.714	0.287798	6.692	0.283392	6.696	0.279706	6.695	0.274128	6.692	0.267879	6.711	0.265058	6.701	0.256306	6.692	0.245913	6.698	0.238897	6.693	0.227752	6.723
	6.703	0.328815	6.712	0.326556	6.711	0.32426	6.697	0.321572	6.713	0.318132	6.703	0.313293	6.711	0.30891	6.726	0.305141	6.711	0.301663	6.711	0.298974	6.727	0.296796	6.723	0.294708	6.711	0.292606	6.715	0.290402	6.717	0.287895	6.695	0.283599	6.7	0.280073	6.698	0.274517	6.695	0.268392	6.713	0.265413	6.706	0.257451	6.695	0.246774	6.702	0.240145	6.695	0.22847	6.725
	6.705	0.328815	6.714	0.326556	6.713	0.324261	6.7	0.321593	6.715	0.318165	6.704	0.313317	6.713	0.308957	6.729	0.305198	6.714	0.301701	6.713	0.29899	6.73	0.296813	6.726	0.294726	6.714	0.292641	6.716	0.290421	6.719	0.287957	6.696	0.283666	6.702	0.280249	6.699	0.274645	6.696	0.268559	6.716	0.265933	6.708	0.257896	6.698	0.247617	6.704	0.240758	6.697	0.229181	6.728
	6.708	0.328815	6.716	0.326556	6.714	0.324261	6.703	0.321613	6.717	0.318198	6.706	0.313366	6.716	0.309028	6.732	0.305256	6.716	0.301726	6.716	0.299014	6.732	0.296825	6.728	0.294737	6.717	0.292673	6.719	0.290477	6.722	0.288046	6.7	0.283925	6.704	0.280421	6.703	0.275139	6.699	0.269053	6.719	0.26644	6.711	0.25855	6.7	0.248169	6.707	0.241662	6.699	0.229884	6.73
	6.71	0.328815	6.719	0.326556	6.717	0.324263	6.705	0.321626	6.719	0.31823	6.708	0.313415	6.719	0.3091	6.734	0.305295	6.718	0.301752	6.717	0.299022	6.735	0.296842	6.73	0.294749	6.719	0.292694	6.721	0.290512	6.724	0.288103	6.701	0.283988	6.708	0.280753	6.705	0.275378	6.701	0.269374	6.721	0.26677	6.712	0.258765	6.704	0.249251	6.709	0.242255	6.701	0.230579	6.733
	6.713	0.328815	6.721	0.326556	6.72	0.324264	6.71	0.321657	6.722	0.318277	6.711	0.313489	6.722	0.309171	6.737	0.305353	6.722	0.301803	6.721	0.299055	6.737	0.296854	6.732	0.29476	6.721	0.292713	6.724	0.290563	6.727	0.288185	6.704	0.284171	6.709	0.280832	6.707	0.275611	6.704	0.269843	6.724	0.267253	6.714	0.259188	6.706	0.249781	6.711	0.242841	6.705	0.231946	6.734
	6.715	0.328815	6.724	0.326556	6.722	0.324265	6.711	0.321663	6.724	0.318308	6.712	0.313513	6.724	0.309218	6.739	0.305392	6.723	0.301817	6.722	0.299063	6.739	0.296865	6.736	0.294782	6.724	0.292742	6.727	0.290611	6.729	0.288237	6.707	0.284346	6.712	0.281067	6.711	0.276064	6.708	0.270449	6.727	0.267722	6.717	0.259812	6.708	0.250303	6.715	0.24399	6.707	0.232618	6.737
	6.717	0.328815	6.726	0.326556	6.726	0.324266	6.714	0.32168	6.727	0.318354	6.716	0.313609	6.728	0.309314	6.742	0.30545	6.726	0.301856	6.724	0.299079	6.742	0.296883	6.739	0.294797	6.727	0.292769	6.728	0.290626	6.732	0.288313	6.709	0.284459	6.714	0.281219	6.712	0.276174	6.709	0.270595	6.729	0.268028	6.72	0.260419	6.711	0.251071	6.717	0.244553	6.709	0.233283	6.739
	6.72	0.328815	6.729	0.326556	6.727	0.324266	6.716	0.321692	6.729	0.318384	6.717	0.313633	6.73	0.309361	6.743	0.30547	6.729	0.301896	6.728	0.299113	6.745	0.2969	6.74	0.294802	6.729	0.292786	6.73	0.290656	6.735	0.288385	6.711	0.284568	6.716	0.281366	6.715	0.276496	6.712	0.271029	6.732	0.268476	6.723	0.261012	6.713	0.251574	6.72	0.245384	6.712	0.234266	6.742
	6.722	0.328815	6.732	0.326556	6.731	0.324268	6.719	0.321708	6.731	0.318413	6.721	0.313728	6.733	0.309433	6.746	0.305529	6.732	0.301936	6.729	0.299121	6.747	0.296912	6.743	0.294818	6.732	0.292811	6.733	0.290699	6.736	0.288408	6.714	0.284727	6.719	0.281581	6.716	0.276601	6.714	0.271311	6.734	0.268767	6.725	0.261398	6.716	0.252316	6.722	0.245929	6.714	0.234912	6.744
	6.724	0.328815	6.733	0.326556	6.734	0.324269	6.722	0.321724	6.734	0.318457	6.722	0.313752	6.736	0.309504	6.749	0.305589	6.734	0.301963	6.733	0.299156	6.749	0.296924	6.746	0.294832	6.734	0.292827	6.736	0.29074	6.74	0.288497	6.716	0.284829	6.722	0.281787	6.72	0.277009	6.716	0.271587	6.737	0.269194	6.727	0.261778	6.717	0.25256	6.724	0.246466	6.716	0.23555	6.746
	6.727	0.328815	6.736	0.326556	6.737	0.324269	6.723	0.321729	6.736	0.318485	6.724	0.313799	6.737	0.309528	6.751	0.305628	6.735	0.301977	6.735	0.299173	6.752	0.296941	6.749	0.294847	6.735	0.292835	6.738	0.290766	6.742	0.288539	6.719	0.284977	6.725	0.281985	6.722	0.277206	6.719	0.271991	6.74	0.269608	6.73	0.262337	6.72	0.253279	6.727	0.247258	6.719	0.236495	6.749
	6.73	0.328815	6.738	0.326556	6.739	0.32427	6.726	0.321744	6.74	0.318541	6.727	0.313869	6.74	0.309599	6.753	0.305668	6.739	0.302031	6.739	0.299208	6.754	0.296953	6.751	0.294857	6.739	0.292865	6.741	0.290803	6.744	0.28858	6.722	0.285118	6.727	0.282113	6.724	0.277399	6.722	0.272382	6.743	0.27001	6.732	0.262701	6.722	0.25375	6.729	0.247778	6.723	0.237726	6.751
	6.734	0.328815	6.741	0.326556	6.74	0.32427	6.727	0.321749	6.744	0.318595	6.729	0.313915	6.742	0.309646	6.755	0.305708	6.741	0.302059	6.742	0.299234	6.756	0.296965	6.753	0.294866	6.74	0.292872	6.744	0.290839	6.745	0.2886	6.724	0.285209	6.729	0.282237	6.726	0.277588	6.724	0.272637	6.747	0.270528	6.737	0.263585	6.725	0.254443	6.732	0.248544	6.724	0.23803	6.754
	6.737	0.328815	6.743	0.326556	6.742	0.324271	6.73	0.321763	6.746	0.318621	6.732	0.313984	6.746	0.309741	6.758	0.305769	6.743	0.302087	6.746	0.29927	6.76	0.296989	6.755	0.294875	6.743	0.292892	6.747	0.290872	6.748	0.288658	6.726	0.285297	6.732	0.282418	6.729	0.277861	6.726	0.272886	6.748	0.270655	6.74	0.264096	6.727	0.254896	6.735	0.249294	6.727	0.238929	6.758
	6.739	0.328815	6.746	0.326556	6.743	0.324271	6.732	0.321772	6.749	0.31866	6.734	0.31403	6.748	0.309788	6.76	0.305809	6.746	0.302129	6.747	0.299279	6.762	0.297002	6.758	0.294889	6.746	0.292912	6.748	0.290883	6.751	0.288713	6.729	0.285425	6.735	0.282592	6.731	0.278039	6.729	0.273249	6.751	0.271026	6.742	0.26443	6.73	0.255563	6.737	0.249785	6.732	0.240392	6.759
	6.742	0.328815	6.748	0.326556	6.748	0.324272	6.737	0.321794	6.75	0.318673	6.737	0.314098	6.751	0.309859	6.763	0.30587	6.748	0.302158	6.75	0.299307	6.765	0.29702	6.761	0.294903	6.748	0.292925	6.751	0.290914	6.753	0.288748	6.73	0.285466	6.738	0.282758	6.733	0.278212	6.732	0.273602	6.753	0.271268	6.745	0.264919	6.732	0.255999	6.74	0.250509	6.735	0.241249	6.761
	6.744	0.328815	6.75	0.326556	6.75	0.324272	6.739	0.321802	6.753	0.318711	6.74	0.314165	6.753	0.309907	6.765	0.30591	6.751	0.3022	6.752	0.299325	6.766	0.297026	6.763	0.294912	6.75	0.292937	6.753	0.290934	6.755	0.288782	6.733	0.285586	6.739	0.282812	6.737	0.278547	6.734	0.27383	6.756	0.27162	6.749	0.265551	6.735	0.256641	6.742	0.250983	6.737	0.241811	6.764
	6.746	0.328815	6.753	0.326556	6.752	0.324273	6.741	0.321811	6.755	0.318735	6.742	0.31421	6.755	0.309954	6.767	0.305951	6.752	0.302215	6.755	0.299353	6.769	0.297045	6.766	0.294926	6.753	0.292955	6.756	0.290963	6.758	0.28883	6.736	0.285701	6.743	0.283021	6.739	0.278708	6.737	0.274164	6.758	0.27185	6.751	0.265859	6.737	0.257061	6.745	0.251681	6.74	0.24264	6.767
	6.748	0.328815	6.755	0.326556	6.755	0.324273	6.743	0.321818	6.758	0.318771	6.745	0.314276	6.758	0.310024	6.77	0.306012	6.755	0.302258	6.756	0.299363	6.772	0.297064	6.767	0.29493	6.756	0.292972	6.758	0.290981	6.761	0.288877	6.739	0.285811	6.744	0.283071	6.741	0.278865	6.739	0.274381	6.76	0.272074	6.753	0.266161	6.74	0.257677	6.747	0.252138	6.742	0.243184	6.768
	6.751	0.328815	6.758	0.326556	6.758	0.324274	6.745	0.321826	6.761	0.318807	6.748	0.314342	6.76	0.310071	6.772	0.306053	6.758	0.302302	6.76	0.299401	6.774	0.297076	6.77	0.294943	6.758	0.292983	6.76	0.290998	6.762	0.288892	6.742	0.285916	6.748	0.283266	6.745	0.279168	6.741	0.274593	6.764	0.27251	6.756	0.266603	6.742	0.25808	6.75	0.252812	6.744	0.243722	6.771
	6.753	0.328815	6.761	0.326556	6.76	0.324274	6.748	0.321837	6.764	0.318841	6.751	0.314407	6.764	0.310165	6.775	0.306115	6.76	0.302331	6.762	0.29942	6.776	0.297089	6.772	0.294952	6.76	0.292994	6.763	0.291024	6.766	0.288949	6.744	0.285983	6.752	0.283451	6.746	0.279242	6.743	0.2748	6.766	0.272721	6.758	0.266892	6.744	0.258477	6.751	0.253032	6.747	0.244514	6.773
	6.755	0.328815	6.763	0.326556	6.762	0.324274	6.75	0.321844	6.765	0.318853	6.752	0.314429	6.766	0.310212	6.776	0.306135	6.763	0.302376	6.765	0.299449	6.779	0.297108	6.776	0.29497	6.763	0.293009	6.766	0.291048	6.768	0.288976	6.748	0.286112	6.755	0.283582	6.75	0.279527	6.746	0.275103	6.768	0.272928	6.76	0.267175	6.747	0.25906	6.755	0.253901	6.748	0.244776	6.776
	6.758	0.328815	6.767	0.326556	6.765	0.324275	6.753	0.321855	6.767	0.318875	6.756	0.314514	6.768	0.310258	6.78	0.306218	6.765	0.302406	6.767	0.299469	6.783	0.297135	6.777	0.294974	6.765	0.293019	6.767	0.291055	6.771	0.289014	6.75	0.286173	6.756	0.283625	6.751	0.279596	6.749	0.275396	6.771	0.273229	6.761	0.267314	6.748	0.259252	6.756	0.254114	6.752	0.245802	6.778
	6.76	0.328815	6.768	0.326556	6.767	0.324275	6.755	0.321861	6.769	0.318897	6.758	0.314556	6.77	0.310305	6.783	0.30628	6.768	0.302451	6.769	0.299489	6.786	0.297154	6.781	0.294992	6.768	0.293034	6.769	0.29107	6.772	0.289027	6.752	0.286232	6.759	0.283749	6.755	0.279865	6.751	0.275585	6.772	0.273328	6.765	0.267859	6.752	0.26	6.759	0.254744	6.753	0.246054	6.781
	6.762	0.328815	6.77	0.326556	6.769	0.324275	6.758	0.321871	6.771	0.318918	6.761	0.314619	6.771	0.310328	6.786	0.306343	6.769	0.302466	6.771	0.299509	6.79	0.297181	6.783	0.295001	6.769	0.293038	6.771	0.291085	6.775	0.289063	6.755	0.286318	6.761	0.283829	6.76	0.280181	6.754	0.275862	6.776	0.273711	6.767	0.268124	6.755	0.260547	6.761	0.255155	6.758	0.24729	6.783
	6.765	0.328815	6.771	0.326556	6.772	0.324276	6.76	0.321877	6.774	0.31895	6.763	0.31466	6.776	0.310444	6.788	0.306384	6.771	0.302496	6.774	0.299539	6.792	0.297195	6.786	0.295014	6.772	0.293052	6.774	0.291106	6.778	0.289097	6.756	0.286346	6.765	0.283982	6.761	0.280242	6.756	0.276042	6.78	0.274079	6.769	0.268384	6.756	0.260725	6.764	0.255761	6.76	0.247773	6.786
	6.767	0.328815	6.776	0.326556	6.774	0.324276	6.763	0.321886	6.776	0.318971	6.765	0.314701	6.78	0.310536	6.79	0.306426	6.774	0.302542	6.776	0.299559	6.795	0.297216	6.788	0.295023	6.774	0.293061	6.776	0.291119	6.779	0.289108	6.76	0.286452	6.767	0.284055	6.764	0.28042	6.759	0.276303	6.783	0.274344	6.772	0.268764	6.759	0.261254	6.767	0.256353	6.762	0.24825	6.788
	6.769	0.328815	6.778	0.326556	6.777	0.324276	6.765	0.321892	6.779	0.319001	6.768	0.314762	6.782	0.310582	6.792	0.306468	6.776	0.302573	6.779	0.29959	6.797	0.29723	6.79	0.295032	6.776	0.29307	6.779	0.291138	6.783	0.289151	6.762	0.286503	6.768	0.284091	6.765	0.280478	6.761	0.276473	6.785	0.274516	6.774	0.269012	6.761	0.261598	6.769	0.25674	6.765	0.248952	6.791
	6.771	0.328815	6.78	0.326556	6.778	0.324276	6.767	0.321897	6.782	0.319031	6.769	0.314782	6.785	0.310651	6.795	0.306531	6.779	0.30262	6.781	0.299611	6.799	0.297244	6.792	0.295041	6.779	0.293083	6.782	0.291156	6.786	0.28918	6.764	0.286552	6.772	0.28423	6.767	0.280592	6.762	0.276556	6.787	0.274684	6.776	0.269255	6.765	0.26227	6.771	0.257121	6.767	0.249412	6.792
	6.774	0.328815	6.783	0.326556	6.783	0.324277	6.77	0.321905	6.784	0.31905	6.772	0.314842	6.788	0.31072	6.797	0.306573	6.781	0.302651	6.785	0.299653	6.802	0.297265	6.795	0.295054	6.782	0.293095	6.784	0.291168	6.789	0.289208	6.767	0.286623	6.774	0.284296	6.769	0.280702	6.766	0.27688	6.789	0.274849	6.779	0.26961	6.767	0.262597	6.774	0.257682	6.769	0.249866	6.796
	6.776	0.328815	6.786	0.326556	6.786	0.324277	6.772	0.321911	6.787	0.319078	6.774	0.314882	6.79	0.310765	6.801	0.306657	6.784	0.302698	6.786	0.299663	6.804	0.297279	6.797	0.295063	6.783	0.293099	6.789	0.291195	6.79	0.289218	6.769	0.286669	6.776	0.28436	6.772	0.280863	6.768	0.277036	6.792	0.275089	6.782	0.269955	6.769	0.262919	6.777	0.25823	6.77	0.250091	6.798
	6.779	0.328815	6.788	0.326556	6.787	0.324277	6.774	0.321916	6.789	0.319097	6.777	0.314941	6.792	0.31081	6.802	0.306678	6.786	0.30273	6.789	0.299695	6.808	0.297308	6.799	0.295072	6.786	0.293111	6.792	0.291211	6.792	0.289235	6.771	0.286712	6.778	0.284422	6.774	0.280967	6.771	0.277263	6.794	0.275244	6.786	0.2704	6.772	0.263392	6.779	0.258587	6.774	0.250973	6.802
	6.782	0.328815	6.79	0.326556	6.79	0.324277	6.776	0.321921	6.791	0.319115	6.779	0.31498	6.795	0.310878	6.805	0.306741	6.79	0.302794	6.79	0.299706	6.81	0.297323	6.802	0.295086	6.789	0.293123	6.794	0.291221	6.795	0.289261	6.774	0.286776	6.781	0.284512	6.777	0.281117	6.772	0.277337	6.797	0.275471	6.787	0.270508	6.774	0.2637	6.781	0.258939	6.775	0.25119	6.803
	6.785	0.328815	6.792	0.326556	6.792	0.324277	6.779	0.321928	6.794	0.319141	6.78	0.314999	6.797	0.310923	6.807	0.306783	6.792	0.302826	6.794	0.29975	6.812	0.297338	6.806	0.295104	6.791	0.293131	6.797	0.291235	6.797	0.289277	6.776	0.286816	6.786	0.284654	6.779	0.281215	6.775	0.277555	6.799	0.275618	6.789	0.270721	6.777	0.264152	6.786	0.259794	6.779	0.252041	6.806
	6.786	0.328815	6.796	0.326556	6.794	0.324278	6.783	0.321937	6.797	0.319167	6.783	0.315056	6.799	0.310968	6.81	0.306847	6.795	0.302875	6.796	0.299772	6.815	0.29736	6.808	0.295113	6.794	0.293142	6.799	0.291244	6.8	0.2893	6.779	0.286875	6.787	0.284681	6.782	0.281355	6.777	0.277695	6.802	0.275832	6.79	0.270826	6.779	0.264447	6.787	0.259961	6.783	0.252868	6.808
	6.791	0.328815	6.798	0.326556	6.797	0.324278	6.785	0.321941	6.799	0.319184	6.786	0.315113	6.803	0.311057	6.813	0.30691	6.797	0.302907	6.799	0.299805	6.816	0.297368	6.811	0.295127	6.797	0.293153	6.801	0.291253	6.802	0.289315	6.782	0.28693	6.79	0.28476	6.786	0.281534	6.78	0.277899	6.804	0.275971	6.794	0.271236	6.781	0.264736	6.788	0.260127	6.786	0.253472	6.811
	6.792	0.328815	6.8	0.326556	6.799	0.324278	6.787	0.321945	6.802	0.319209	6.787	0.315132	6.805	0.311101	6.815	0.306953	6.799	0.30294	6.801	0.299827	6.82	0.297399	6.813	0.295136	6.799	0.29316	6.804	0.291266	6.804	0.289329	6.786	0.287	6.791	0.284785	6.788	0.281621	6.783	0.278097	6.807	0.276174	6.797	0.271533	6.783	0.26502	6.792	0.260775	6.788	0.253868	6.813
	6.795	0.328815	6.802	0.326556	6.802	0.324278	6.789	0.321949	6.805	0.319233	6.79	0.315187	6.807	0.311146	6.818	0.307016	6.801	0.302973	6.803	0.29985	6.822	0.297414	6.815	0.295146	6.802	0.293171	6.806	0.291275	6.807	0.28935	6.787	0.287017	6.795	0.284883	6.791	0.281745	6.786	0.278287	6.809	0.276305	6.8	0.27182	6.787	0.265574	6.795	0.261247	6.79	0.254257	6.815
	6.797	0.328815	6.805	0.326556	6.803	0.324278	6.792	0.321955	6.807	0.319248	6.792	0.315224	6.808	0.311168	6.821	0.30708	6.803	0.303006	6.807	0.299896	6.825	0.297438	6.818	0.29516	6.803	0.293175	6.808	0.291283	6.808	0.289357	6.791	0.287081	6.796	0.284906	6.792	0.281785	6.789	0.27847	6.811	0.276433	6.803	0.272099	6.789	0.265843	6.797	0.261556	6.792	0.254641	6.818
	6.799	0.328815	6.808	0.326556	6.807	0.324278	6.795	0.32196	6.809	0.319263	6.795	0.315278	6.811	0.311234	6.822	0.307101	6.806	0.303056	6.808	0.299907	6.827	0.297453	6.82	0.29517	6.807	0.293189	6.811	0.291295	6.812	0.289382	6.793	0.287112	6.799	0.284975	6.796	0.281942	6.791	0.278589	6.813	0.276558	6.804	0.27219	6.791	0.266108	6.8	0.262008	6.795	0.255206	6.82
	6.803	0.328815	6.81	0.326556	6.808	0.324278	6.797	0.321964	6.812	0.319286	6.797	0.315314	6.814	0.311299	6.825	0.307165	6.808	0.303089	6.811	0.299942	6.829	0.297469	6.823	0.295184	6.808	0.293192	6.813	0.291302	6.814	0.289394	6.796	0.287156	6.802	0.28504	6.798	0.282017	6.795	0.278817	6.815	0.27668	6.808	0.272544	6.795	0.266622	6.802	0.262304	6.797	0.255576	6.822
	6.805	0.328815	6.813	0.326556	6.812	0.324278	6.8	0.321969	6.814	0.3193	6.8	0.315367	6.815	0.311321	6.827	0.307207	6.81	0.303123	6.814	0.299977	6.831	0.297486	6.826	0.295199	6.811	0.293203	6.815	0.29131	6.818	0.289417	6.797	0.28717	6.804	0.285082	6.8	0.28209	6.796	0.278873	6.818	0.276858	6.81	0.272716	6.797	0.266873	6.804	0.262594	6.799	0.25594	6.825
	6.808	0.328815	6.815	0.326556	6.814	0.324278	6.802	0.321972	6.816	0.319315	6.802	0.315402	6.82	0.311429	6.83	0.307271	6.814	0.30319	6.815	0.299989	6.833	0.297502	6.828	0.295209	6.815	0.293217	6.818	0.291321	6.82	0.289428	6.799	0.287198	6.806	0.285123	6.802	0.282161	6.799	0.279035	6.82	0.276973	6.813	0.272967	6.799	0.267118	6.806	0.26288	6.802	0.256475	6.826
	6.809	0.328815	6.817	0.326556	6.815	0.324279	6.805	0.321977	6.819	0.319335	6.806	0.315471	6.821	0.31145	6.832	0.307314	6.816	0.303224	6.819	0.300037	6.836	0.297527	6.83	0.295219	6.816	0.29322	6.82	0.291328	6.823	0.289443	6.802	0.287237	6.808	0.285162	6.805	0.282263	6.8	0.279087	6.822	0.277085	6.815	0.273129	6.801	0.267359	6.808	0.263161	6.803	0.256651	6.829
	6.812	0.328815	6.821	0.326556	6.82	0.324279	6.807	0.32198	6.822	0.319356	6.808	0.315505	6.824	0.311514	6.836	0.307399	6.819	0.303275	6.82	0.300049	6.839	0.297552	6.832	0.295229	6.82	0.293234	6.823	0.291338	6.825	0.289454	6.804	0.287263	6.811	0.285219	6.808	0.282362	6.803	0.279241	6.826	0.277302	6.818	0.273367	6.804	0.267712	6.811	0.263572	6.807	0.25734	6.831
	6.815	0.328815	6.823	0.326556	6.821	0.324279	6.81	0.321984	6.823	0.319362	6.81	0.315538	6.826	0.311557	6.838	0.307441	6.821	0.30331	6.824	0.300097	6.841	0.297568	6.836	0.29525	6.821	0.293237	6.825	0.291344	6.827	0.289463	6.807	0.287299	6.813	0.285255	6.81	0.282425	6.807	0.279438	6.828	0.277407	6.82	0.273521	6.806	0.267942	6.813	0.263841	6.808	0.25751	6.834
	6.818	0.328815	6.826	0.326556	6.824	0.324279	6.812	0.321987	6.827	0.319388	6.813	0.315588	6.829	0.31162	6.841	0.307505	6.825	0.303379	6.826	0.300122	6.843	0.297585	6.838	0.29526	6.824	0.293247	6.828	0.291354	6.829	0.289473	6.808	0.287311	6.815	0.285291	6.812	0.282487	6.808	0.279486	6.831	0.277559	6.822	0.273672	6.808	0.268167	6.815	0.264105	6.811	0.258008	6.836
	6.82	0.328815	6.828	0.326556	6.825	0.324279	6.813	0.321988	6.829	0.319401	6.814	0.315604	6.831	0.311662	6.843	0.307547	6.826	0.303396	6.828	0.300146	6.846	0.297611	6.841	0.295276	6.826	0.293254	6.831	0.291364	6.831	0.289482	6.811	0.287345	6.818	0.285341	6.815	0.282576	6.811	0.279624	6.832	0.277608	6.825	0.273892	6.811	0.268497	6.82	0.264744	6.813	0.258334	6.839
	6.823	0.328815	6.831	0.326556	6.829	0.324279	6.816	0.321992	6.831	0.319413	6.818	0.315669	6.833	0.311704	6.846	0.307611	6.829	0.303448	6.831	0.300183	6.848	0.297629	6.842	0.295281	6.829	0.293264	6.834	0.291373	6.834	0.289495	6.815	0.287388	6.82	0.285374	6.818	0.282662	6.813	0.279714	6.834	0.277705	6.827	0.274035	6.812	0.268605	6.821	0.264869	6.817	0.258971	6.841
	6.825	0.328815	6.835	0.326556	6.831	0.324279	6.818	0.321994	6.832	0.319419	6.82	0.315701	6.836	0.311767	6.847	0.307632	6.831	0.303483	6.833	0.300208	6.85	0.297646	6.846	0.295303	6.831	0.293271	6.839	0.291388	6.836	0.289503	6.817	0.287408	6.825	0.285451	6.82	0.282717	6.815	0.279802	6.836	0.2778	6.831	0.274311	6.815	0.268923	6.823	0.265114	6.82	0.259435	6.844
	6.829	0.328815	6.836	0.326556	6.833	0.324279	6.821	0.321998	6.834	0.319431	6.821	0.315717	6.838	0.311808	6.849	0.307675	6.834	0.303536	6.836	0.300246	6.852	0.297664	6.847	0.295308	6.833	0.293278	6.841	0.291394	6.838	0.289512	6.82	0.287438	6.826	0.285465	6.822	0.28277	6.818	0.279929	6.839	0.277938	6.833	0.274445	6.819	0.269332	6.826	0.265475	6.823	0.259888	6.845
	6.831	0.328815	6.839	0.326556	6.836	0.324279	6.823	0.322	6.838	0.319454	6.822	0.315732	6.841	0.31187	6.852	0.307738	6.837	0.303589	6.838	0.300272	6.855	0.29769	6.848	0.295314	6.836	0.293288	6.842	0.291397	6.841	0.289523	6.821	0.287447	6.829	0.285508	6.825	0.282847	6.82	0.280011	6.842	0.278071	6.834	0.274511	6.82	0.269432	6.829	0.265825	6.825	0.260184	6.849
	6.833	0.328815	6.843	0.326556	6.838	0.324279	6.826	0.322003	6.841	0.31947	6.826	0.315794	6.843	0.31191	6.855	0.307802	6.839	0.303625	6.841	0.30031	6.857	0.297709	6.852	0.295336	6.838	0.293295	6.846	0.291408	6.843	0.289531	6.824	0.287474	6.831	0.285535	6.828	0.282921	6.823	0.28013	6.844	0.278157	6.838	0.274766	6.824	0.269821	6.831	0.266053	6.826	0.260331	6.851
	6.836	0.328815	6.844	0.326556	6.84	0.324279	6.828	0.322006	6.843	0.319481	6.828	0.315825	6.846	0.311971	6.856	0.307823	6.841	0.30366	6.842	0.300323	6.859	0.297727	6.855	0.295352	6.841	0.293306	6.847	0.291411	6.846	0.289542	6.827	0.2875	6.834	0.285574	6.831	0.282992	6.825	0.280206	6.848	0.278322	6.84	0.27489	6.825	0.269916	6.834	0.266388	6.829	0.260762	6.852
	6.838	0.328815	6.848	0.326556	6.841	0.324279	6.831	0.322009	6.846	0.319497	6.831	0.31587	6.85	0.312051	6.859	0.307887	6.843	0.303696	6.846	0.300375	6.862	0.297754	6.858	0.29537	6.846	0.293323	6.851	0.291422	6.848	0.289549	6.829	0.287517	6.836	0.285599	6.832	0.283015	6.827	0.280281	6.85	0.278402	6.843	0.27507	6.828	0.270196	6.836	0.266606	6.831	0.261043	6.857
	6.841	0.328815	6.851	0.326556	6.846	0.324279	6.834	0.322011	6.848	0.319507	6.833	0.3159	6.852	0.312091	6.862	0.30795	6.846	0.30375	6.847	0.300388	6.866	0.297792	6.861	0.295387	6.847	0.293327	6.852	0.291425	6.851	0.289559	6.832	0.28754	6.838	0.285624	6.835	0.283081	6.829	0.280354	6.852	0.278479	6.846	0.275244	6.831	0.270466	6.839	0.266926	6.834	0.261457	6.859
	6.844	0.328815	6.852	0.326556	6.848	0.324279	6.836	0.322013	6.851	0.319522	6.836	0.315944	6.854	0.312131	6.866	0.308034	6.848	0.303786	6.85	0.300428	6.868	0.297811	6.862	0.295393	6.85	0.293337	6.856	0.291436	6.852	0.289563	6.834	0.287556	6.841	0.285659	6.838	0.283145	6.831	0.280425	6.855	0.278592	6.848	0.275357	6.833	0.270642	6.841	0.267134	6.837	0.26186	6.862
	6.846	0.328815	6.855	0.326556	6.851	0.324279	6.838	0.322015	6.854	0.319536	6.838	0.315972	6.857	0.31219	6.868	0.308076	6.851	0.30384	6.853	0.300468	6.871	0.297839	6.866	0.295416	6.851	0.293341	6.859	0.291444	6.855	0.289573	6.837	0.287577	6.843	0.285681	6.841	0.283206	6.834	0.280528	6.857	0.278665	6.85	0.275467	6.836	0.2709	6.844	0.267439	6.838	0.261992	6.864
	6.848	0.328815	6.857	0.326556	6.852	0.324279	6.842	0.322018	6.855	0.319541	6.84	0.316001	6.859	0.312229	6.871	0.308139	6.854	0.303895	6.854	0.300481	6.873	0.297859	6.868	0.295428	6.854	0.293352	6.861	0.29145	6.858	0.289582	6.839	0.287591	6.846	0.285713	6.842	0.283226	6.836	0.280594	6.859	0.278736	6.852	0.275574	6.837	0.270984	6.846	0.267638	6.843	0.262636	6.866
	6.851	0.328815	6.859	0.326556	6.855	0.324279	6.844	0.32202	6.858	0.319555	6.843	0.316043	6.862	0.312287	6.875	0.308223	6.855	0.303913	6.859	0.300549	6.875	0.297878	6.871	0.295447	6.857	0.293363	6.864	0.291458	6.861	0.289591	6.841	0.287605	6.849	0.285744	6.845	0.283283	6.84	0.280721	6.862	0.278839	6.855	0.275731	6.841	0.271312	6.848	0.267832	6.845	0.262886	6.868
	6.854	0.328815	6.862	0.326556	6.858	0.324279	6.846	0.322022	6.86	0.319564	6.846	0.316084	6.864	0.312325	6.878	0.308286	6.859	0.303986	6.86	0.300563	6.878	0.297908	6.873	0.295459	6.859	0.29337	6.866	0.291464	6.863	0.289597	6.844	0.287624	6.851	0.285763	6.847	0.28332	6.842	0.280782	6.864	0.278906	6.857	0.275833	6.844	0.271549	6.851	0.268117	6.847	0.263132	6.871
	6.856	0.328815	6.865	0.326556	6.86	0.324279	6.847	0.322022	6.864	0.319581	6.847	0.316098	6.866	0.312363	6.88	0.308328	6.86	0.304005	6.863	0.300604	6.88	0.297927	6.875	0.295472	6.862	0.293381	6.868	0.291469	6.864	0.2896	6.847	0.287643	6.853	0.285782	6.851	0.28339	6.844	0.280842	6.866	0.278971	6.859	0.275932	6.846	0.271703	6.853	0.268303	6.851	0.26361	6.873
	6.859	0.328815	6.867	0.326556	6.862	0.324279	6.85	0.322024	6.866	0.31959	6.85	0.316138	6.868	0.312401	6.883	0.30839	6.864	0.304078	6.866	0.300645	6.884	0.297968	6.879	0.295497	6.864	0.293389	6.87	0.291474	6.868	0.289611	6.85	0.28766	6.855	0.285801	6.853	0.283424	6.847	0.280928	6.868	0.279034	6.862	0.276076	6.848	0.271854	6.855	0.268485	6.853	0.263843	6.875
	6.861	0.328815	6.87	0.326556	6.865	0.32428	6.852	0.322026	6.868	0.319598	6.852	0.316165	6.871	0.312458	6.887	0.308474	6.866	0.304116	6.867	0.300659	6.887	0.297998	6.88	0.295503	6.867	0.2934	6.873	0.291483	6.871	0.28962	6.852	0.287671	6.859	0.285836	6.857	0.283488	6.85	0.28101	6.873	0.279185	6.865	0.276216	6.85	0.272002	6.858	0.268751	6.855	0.264073	6.878
	6.864	0.328815	6.873	0.326556	6.868	0.32428	6.855	0.322028	6.87	0.319606	6.855	0.316204	6.873	0.312495	6.889	0.308515	6.868	0.304153	6.87	0.300701	6.889	0.298019	6.883	0.295523	6.87	0.293412	6.876	0.291491	6.873	0.289625	6.855	0.287688	6.86	0.285844	6.858	0.283504	6.852	0.281064	6.875	0.279243	6.868	0.276351	6.852	0.272146	6.861	0.26901	6.857	0.264298	6.881
	6.867	0.328815	6.875	0.326556	6.871	0.32428	6.86	0.322031	6.873	0.319617	6.857	0.31623	6.875	0.312532	6.891	0.308556	6.872	0.304227	6.873	0.300744	6.891	0.29804	6.885	0.295536	6.872	0.293419	6.878	0.291496	6.876	0.289633	6.857	0.287698	6.862	0.285861	6.861	0.283549	6.854	0.281115	6.878	0.279327	6.869	0.276394	6.855	0.272357	6.864	0.269262	6.86	0.264628	6.882
	6.869	0.328815	6.877	0.326556	6.873	0.32428	6.864	0.322033	6.875	0.319625	6.861	0.31628	6.878	0.312587	6.894	0.308618	6.873	0.304246	6.875	0.300772	6.894	0.298072	6.889	0.295563	6.875	0.293431	6.88	0.291502	6.878	0.289639	6.859	0.287708	6.865	0.285884	6.864	0.283592	6.857	0.28119	6.882	0.279434	6.873	0.276565	6.859	0.272629	6.866	0.269425	6.864	0.265054	6.886
	6.872	0.328815	6.88	0.326556	6.876	0.32428	6.867	0.322035	6.878	0.319636	6.863	0.316305	6.88	0.312624	6.896	0.30866	6.877	0.304321	6.878	0.300815	6.896	0.298093	6.891	0.295577	6.878	0.293443	6.883	0.291511	6.88	0.289644	6.862	0.287722	6.867	0.285899	6.865	0.283606	6.859	0.281239	6.885	0.279511	6.875	0.276647	6.861	0.27276	6.868	0.269586	6.865	0.265158	6.887
	6.875	0.328815	6.882	0.326556	6.878	0.32428	6.868	0.322035	6.88	0.319643	6.866	0.316341	6.885	0.312714	6.897	0.30868	6.88	0.304377	6.88	0.300844	6.898	0.298115	6.893	0.295591	6.88	0.293452	6.885	0.291516	6.882	0.289649	6.864	0.287732	6.87	0.285921	6.867	0.283633	6.862	0.281308	6.887	0.27956	6.878	0.276766	6.863	0.272889	6.871	0.26982	6.868	0.265466	6.891
	6.877	0.328815	6.885	0.326556	6.88	0.32428	6.87	0.322036	6.882	0.31965	6.868	0.316365	6.886	0.312732	6.899	0.308721	6.882	0.304415	6.884	0.300902	6.899	0.298125	6.896	0.295612	6.882	0.29346	6.887	0.291522	6.885	0.289657	6.868	0.287749	6.872	0.285935	6.869	0.28366	6.865	0.281376	6.89	0.279632	6.881	0.276881	6.866	0.273077	6.873	0.269972	6.871	0.265764	6.893
	6.878	0.328815	6.887	0.326556	6.883	0.32428	6.873	0.322038	6.885	0.31966	6.871	0.3164	6.889	0.312785	6.902	0.308783	6.885	0.304472	6.886	0.300932	6.904	0.29818	6.898	0.295626	6.885	0.293472	6.891	0.291534	6.887	0.289662	6.871	0.287762	6.875	0.285955	6.873	0.28371	6.867	0.281419	6.892	0.279678	6.883	0.276956	6.867	0.273138	6.875	0.270122	6.873	0.265959	6.894
	6.881	0.328815	6.891	0.326556	6.886	0.32428	6.875	0.322039	6.888	0.31967	6.874	0.316435	6.891	0.31282	6.906	0.308865	6.887	0.30451	6.89	0.300991	6.906	0.298203	6.901	0.295648	6.888	0.293485	6.894	0.291543	6.89	0.28967	6.873	0.28777	6.877	0.285968	6.875	0.283734	6.871	0.281502	6.895	0.279746	6.886	0.277065	6.871	0.273376	6.878	0.27034	6.875	0.266151	6.898
	6.885	0.328815	6.893	0.326556	6.89	0.32428	6.878	0.32204	6.89	0.319676	6.875	0.316446	6.893	0.312855	6.908	0.308905	6.891	0.304586	6.892	0.301021	6.909	0.298237	6.902	0.295655	6.891	0.293499	6.897	0.291552	6.893	0.289677	6.877	0.287786	6.88	0.285987	6.879	0.283781	6.872	0.281522	6.896	0.279768	6.89	0.277204	6.873	0.273492	6.88	0.270482	6.878	0.266431	6.899
	6.887	0.328815	6.896	0.326556	6.891	0.32428	6.882	0.322042	6.894	0.319689	6.879	0.316491	6.896	0.312907	6.912	0.308987	6.893	0.304625	6.894	0.301051	6.912	0.298271	6.904	0.29567	6.893	0.293508	6.899	0.291558	6.894	0.28968	6.879	0.287793	6.883	0.286005	6.882	0.283814	6.876	0.281599	6.898	0.279811	6.894	0.277336	6.876	0.27366	6.883	0.27069	6.881	0.266704	6.902
	6.89	0.328815	6.898	0.326556	6.894	0.32428	6.884	0.322043	6.896	0.319695	6.882	0.316524	6.898	0.312942	6.913	0.309007	6.896	0.304682	6.896	0.301081	6.914	0.298295	6.907	0.295693	6.894	0.293512	6.902	0.291568	6.897	0.289688	6.881	0.287801	6.885	0.286017	6.884	0.283835	6.878	0.281636	6.901	0.279874	6.896	0.2774	6.878	0.273769	6.886	0.270892	6.882	0.266793	6.906
	6.892	0.328815	6.899	0.326556	6.896	0.32428	6.887	0.322044	6.898	0.319701	6.884	0.316546	6.899	0.312959	6.918	0.309108	6.898	0.304721	6.898	0.301112	6.919	0.298354	6.909	0.295708	6.897	0.293526	6.906	0.291581	6.899	0.289693	6.883	0.287808	6.89	0.286044	6.887	0.283865	6.881	0.281689	6.903	0.279914	6.897	0.277432	6.88	0.273876	6.888	0.271023	6.886	0.267142	6.907
	6.894	0.328815	6.902	0.326556	6.897	0.32428	6.89	0.322045	6.902	0.319712	6.887	0.316577	6.901	0.312993	6.92	0.309149	6.901	0.304779	6.899	0.301127	6.922	0.298391	6.914	0.295747	6.899	0.293535	6.908	0.291588	6.902	0.289701	6.887	0.287822	6.891	0.28605	6.89	0.283895	6.883	0.281724	6.906	0.279973	6.9	0.277523	6.883	0.274032	6.891	0.271214	6.889	0.267395	6.911
	6.896	0.328815	6.904	0.326556	6.901	0.32428	6.892	0.322046	6.904	0.319717	6.89	0.316608	6.904	0.313043	6.923	0.309209	6.905	0.304856	6.903	0.301189	6.924	0.298415	6.917	0.295772	6.902	0.29355	6.911	0.291599	6.906	0.289712	6.89	0.287832	6.894	0.286065	6.891	0.283904	6.885	0.281758	6.909	0.28003	6.902	0.277583	6.885	0.274133	6.893	0.271339	6.891	0.267559	6.913
	6.897	0.328815	6.907	0.326556	6.902	0.32428	6.894	0.322046	6.907	0.319725	6.891	0.316619	6.907	0.313093	6.926	0.30927	6.907	0.304895	6.904	0.301204	6.928	0.298465	6.92	0.295797	6.906	0.293569	6.915	0.291613	6.907	0.289715	6.891	0.287835	6.896	0.286075	6.895	0.283941	6.889	0.281822	6.912	0.280085	6.906	0.277698	6.89	0.274377	6.895	0.271461	6.894	0.267801	6.918
	6.899	0.328815	6.909	0.326556	6.906	0.32428	6.896	0.322047	6.91	0.319733	6.893	0.316639	6.909	0.313126	6.928	0.30931	6.91	0.304954	6.908	0.301267	6.931	0.298504	6.923	0.295822	6.909	0.293585	6.919	0.291629	6.911	0.289726	6.894	0.287845	6.899	0.28609	6.896	0.28395	6.891	0.281853	6.916	0.280156	6.909	0.277781	6.891	0.274423	6.896	0.271521	6.896	0.267958	6.919
	6.902	0.328815	6.914	0.326556	6.909	0.324281	6.897	0.322047	6.912	0.319738	6.896	0.316669	6.914	0.313208	6.93	0.30935	6.912	0.304993	6.911	0.301314	6.933	0.29853	6.924	0.295831	6.911	0.293595	6.922	0.291641	6.913	0.289732	6.896	0.287851	6.901	0.286099	6.899	0.283976	6.894	0.281898	6.919	0.280207	6.911	0.277835	6.894	0.274562	6.898	0.27164	6.897	0.268036	6.922
	6.906	0.328815	6.917	0.326556	6.912	0.324281	6.899	0.322048	6.914	0.319743	6.898	0.316688	6.915	0.313224	6.933	0.30941	6.915	0.305052	6.914	0.301362	6.935	0.298556	6.928	0.295866	6.914	0.293611	6.924	0.291649	6.918	0.289747	6.898	0.287858	6.902	0.286104	6.902	0.284001	6.896	0.281927	6.921	0.28024	6.913	0.277887	6.896	0.274651	6.902	0.271869	6.899	0.268189	6.926
	6.907	0.328815	6.919	0.326556	6.915	0.324281	6.903	0.322049	6.917	0.31975	6.9	0.316708	6.919	0.313288	6.936	0.30947	6.918	0.305111	6.917	0.301411	6.938	0.298597	6.931	0.295894	6.917	0.293627	6.926	0.291658	6.921	0.289756	6.901	0.287867	6.905	0.286118	6.905	0.284025	6.899	0.281969	6.922	0.280256	6.915	0.277939	6.897	0.274695	6.904	0.271981	6.902	0.268413	6.928
	6.909	0.328815	6.922	0.326556	6.917	0.324281	6.906	0.32205	6.92	0.319757	6.902	0.316727	6.923	0.313351	6.938	0.309511	6.922	0.30519	6.919	0.301443	6.94	0.298624	6.933	0.295912	6.92	0.293644	6.93	0.291676	6.923	0.289763	6.904	0.287876	6.907	0.286127	6.907	0.284041	6.901	0.281996	6.926	0.28032	6.921	0.278087	6.899	0.274782	6.908	0.272197	6.905	0.268631	6.931
	6.914	0.328815	6.925	0.326556	6.921	0.324281	6.911	0.322052	6.922	0.319762	6.904	0.316745	6.924	0.313367	6.939	0.309531	6.924	0.30523	6.922	0.301492	6.941	0.298638	6.935	0.295932	6.922	0.293656	6.935	0.291701	6.927	0.289777	6.907	0.287886	6.911	0.286145	6.909	0.284056	6.902	0.28201	6.928	0.280351	6.923	0.278135	6.902	0.274909	6.909	0.27225	6.906	0.268702	6.934
	6.919	0.328815	6.928	0.326556	6.922	0.324281	6.913	0.322052	6.924	0.319766	6.908	0.316782	6.929	0.313444	6.943	0.309611	6.928	0.30531	6.924	0.301526	6.943	0.298666	6.937	0.295951	6.925	0.293674	6.936	0.291706	6.928	0.28978	6.909	0.287892	6.915	0.286162	6.912	0.284079	6.906	0.282061	6.931	0.280397	6.926	0.278204	6.905	0.275031	6.912	0.272405	6.911	0.269049	6.935
	6.921	0.328815	6.931	0.326556	6.925	0.324281	6.917	0.322054	6.927	0.319773	6.91	0.3168	6.931	0.313475	6.945	0.309651	6.93	0.30535	6.927	0.301576	6.948	0.298739	6.94	0.295981	6.928	0.293693	6.938	0.291717	6.931	0.289792	6.912	0.287901	6.917	0.286171	6.915	0.284101	6.909	0.282099	6.933	0.280427	6.928	0.27825	6.907	0.27511	6.916	0.272604	6.913	0.269183	6.938
	6.924	0.328815	6.933	0.326556	6.928	0.324282	6.919	0.322054	6.928	0.319775	6.914	0.316836	6.933	0.313506	6.948	0.309711	6.934	0.305431	6.93	0.301626	6.95	0.298769	6.944	0.296023	6.93	0.293706	6.941	0.291734	6.933	0.2898	6.915	0.287911	6.919	0.28618	6.918	0.284122	6.911	0.282123	6.934	0.280442	6.93	0.278294	6.909	0.275188	6.919	0.272749	6.917	0.269444	6.94
	6.925	0.328815	6.935	0.326556	6.93	0.324282	6.922	0.322055	6.933	0.319786	6.917	0.316861	6.935	0.313536	6.95	0.309752	6.937	0.305493	6.933	0.301678	6.953	0.298815	6.946	0.296045	6.933	0.293726	6.943	0.291745	6.935	0.289808	6.917	0.287917	6.922	0.286193	6.92	0.284136	6.914	0.282158	6.938	0.280501	6.933	0.278359	6.913	0.275339	6.92	0.272796	6.92	0.269634	6.943
	6.928	0.328815	6.937	0.326556	6.933	0.324282	6.924	0.322056	6.935	0.31979	6.919	0.316878	6.938	0.313581	6.952	0.309792	6.938	0.305513	6.935	0.301713	6.954	0.298831	6.95	0.29609	6.935	0.293739	6.945	0.291758	6.938	0.289821	6.919	0.287924	6.925	0.286206	6.922	0.28415	6.916	0.282181	6.941	0.280545	6.935	0.278402	6.917	0.275484	6.924	0.272981	6.922	0.269758	6.945
	6.93	0.328815	6.94	0.326556	6.936	0.324283	6.927	0.322057	6.938	0.319797	6.922	0.316903	6.94	0.313611	6.954	0.309833	6.94	0.305554	6.938	0.301765	6.957	0.298879	6.954	0.296137	6.937	0.293754	6.95	0.291791	6.94	0.28983	6.922	0.287934	6.927	0.286215	6.926	0.284178	6.919	0.282215	6.943	0.280574	6.937	0.278444	6.921	0.275623	6.926	0.273071	6.925	0.269939	6.948
	6.933	0.328815	6.941	0.326556	6.938	0.324283	6.93	0.322058	6.94	0.319801	6.925	0.316928	6.942	0.313641	6.956	0.309874	6.942	0.305596	6.941	0.301818	6.96	0.298928	6.956	0.296162	6.939	0.293768	6.951	0.291798	6.942	0.28984	6.924	0.28794	6.93	0.286229	6.928	0.284192	6.922	0.282247	6.946	0.280617	6.94	0.278507	6.923	0.27569	6.928	0.273159	6.927	0.270057	6.95
	6.937	0.328815	6.943	0.326556	6.939	0.324283	6.933	0.322059	6.942	0.319805	6.928	0.316952	6.945	0.313686	6.959	0.309935	6.945	0.305658	6.943	0.301855	6.962	0.298962	6.958	0.296188	6.941	0.293783	6.955	0.291828	6.945	0.289855	6.928	0.287955	6.933	0.286243	6.93	0.284205	6.924	0.282269	6.95	0.280675	6.943	0.278568	6.924	0.275723	6.931	0.273289	6.93	0.270231	6.953
	6.938	0.328815	6.947	0.326556	6.941	0.324283	6.935	0.32206	6.945	0.319811	6.93	0.316968	6.948	0.31373	6.962	0.309997	6.948	0.305721	6.946	0.301909	6.966	0.299033	6.962	0.296241	6.945	0.293815	6.957	0.291845	6.947	0.289866	6.93	0.287962	6.935	0.286252	6.934	0.284233	6.928	0.282311	6.952	0.280704	6.945	0.278609	6.928	0.275853	6.933	0.273373	6.933	0.270401	6.955
	6.941	0.328815	6.95	0.326557	6.944	0.324284	6.936	0.32206	6.948	0.319817	6.933	0.316992	6.95	0.313759	6.965	0.310059	6.951	0.305785	6.948	0.301946	6.967	0.299052	6.964	0.29627	6.946	0.293823	6.959	0.291862	6.95	0.289883	6.932	0.28797	6.937	0.286262	6.935	0.28424	6.929	0.282321	6.954	0.280733	6.948	0.278669	6.93	0.275916	6.937	0.273538	6.935	0.270511	6.959
	6.943	0.328815	6.952	0.326557	6.946	0.324284	6.938	0.322061	6.951	0.319824	6.935	0.317007	6.953	0.313803	6.967	0.310101	6.954	0.305849	6.952	0.302022	6.969	0.299089	6.967	0.296314	6.95	0.293857	6.963	0.291899	6.953	0.289902	6.935	0.287982	6.94	0.286277	6.939	0.284267	6.932	0.282352	6.956	0.280763	6.95	0.278709	6.933	0.276009	6.939	0.273619	6.937	0.27062	6.961
	6.945	0.328815	6.954	0.326557	6.95	0.324285	6.941	0.322062	6.954	0.31983	6.937	0.317022	6.954	0.313818	6.969	0.310144	6.956	0.305893	6.954	0.302061	6.972	0.299147	6.969	0.296345	6.952	0.293875	6.964	0.291909	6.954	0.289909	6.937	0.28799	6.942	0.286288	6.94	0.284274	6.935	0.282382	6.959	0.280808	6.953	0.278769	6.935	0.276069	6.94	0.273659	6.938	0.270674	6.964
	6.948	0.328815	6.957	0.326557	6.952	0.324286	6.945	0.322064	6.955	0.319832	6.939	0.317038	6.959	0.313891	6.973	0.31023	6.958	0.305936	6.957	0.302119	6.976	0.299229	6.971	0.296377	6.954	0.293894	6.967	0.29194	6.958	0.289938	6.94	0.288003	6.945	0.286304	6.943	0.284296	6.937	0.282402	6.962	0.280855	6.955	0.278809	6.937	0.276129	6.943	0.273777	6.941	0.270833	6.966
	6.95	0.328815	6.959	0.326557	6.954	0.324286	6.946	0.322065	6.958	0.319839	6.941	0.317053	6.961	0.313921	6.975	0.310274	6.961	0.306003	6.959	0.302159	6.978	0.299272	6.976	0.296463	6.959	0.293945	6.969	0.291963	6.961	0.289961	6.942	0.288013	6.946	0.28631	6.945	0.284311	6.94	0.282433	6.964	0.280886	6.959	0.278889	6.938	0.276158	6.946	0.273892	6.945	0.27104	6.968
	6.953	0.328815	6.964	0.326558	6.957	0.324287	6.95	0.322067	6.961	0.319846	6.944	0.317075	6.962	0.313936	6.977	0.310318	6.963	0.306048	6.962	0.302221	6.98	0.299317	6.978	0.2965	6.961	0.293966	6.972	0.291999	6.964	0.289987	6.945	0.288027	6.95	0.286334	6.953	0.284374	6.941	0.282443	6.967	0.280936	6.962	0.27895	6.941	0.276246	6.95	0.274043	6.946	0.271091	6.971
	6.956	0.328815	6.968	0.326558	6.959	0.324288	6.955	0.32207	6.963	0.31985	6.948	0.317104	6.966	0.313995	6.98	0.310386	6.966	0.306116	6.964	0.302262	6.983	0.299386	6.98	0.296539	6.964	0.294001	6.975	0.292038	6.966	0.290006	6.948	0.288043	6.953	0.286354	6.954	0.284382	6.944	0.282473	6.969	0.28097	6.964	0.278992	6.944	0.276331	6.951	0.27408	6.95	0.271291	6.973
	6.959	0.328815	6.971	0.326559	6.964	0.32429	6.956	0.322071	6.965	0.319855	6.949	0.317112	6.968	0.314024	6.982	0.310432	6.968	0.306163	6.966	0.302305	6.987	0.299486	6.982	0.296579	6.966	0.294025	6.976	0.292052	6.968	0.290026	6.949	0.288049	6.955	0.286368	6.957	0.284408	6.946	0.282494	6.971	0.281005	6.967	0.279055	6.948	0.276443	6.956	0.274264	6.951	0.27134	6.977
	6.961	0.328815	6.973	0.326559	6.966	0.32429	6.959	0.322073	6.969	0.319865	6.953	0.317141	6.971	0.314069	6.987	0.310551	6.972	0.306257	6.969	0.30237	6.99	0.299566	6.984	0.296622	6.968	0.29405	6.98	0.292112	6.972	0.29007	6.953	0.288073	6.957	0.286383	6.96	0.284436	6.949	0.282525	6.975	0.281079	6.968	0.279076	6.952	0.276553	6.958	0.274336	6.954	0.271486	6.979
	6.964	0.328815	6.976	0.326559	6.967	0.324291	6.961	0.322074	6.972	0.319873	6.954	0.317148	6.973	0.314099	6.989	0.3106	6.974	0.306306	6.971	0.302415	6.992	0.299623	6.987	0.29669	6.971	0.29409	6.982	0.292145	6.973	0.290082	6.956	0.288093	6.959	0.286398	6.962	0.284456	6.953	0.282568	6.977	0.281118	6.972	0.279164	6.954	0.276608	6.96	0.274409	6.958	0.271678	6.982
	6.967	0.328815	6.977	0.32656	6.97	0.324293	6.963	0.322076	6.974	0.319879	6.957	0.317169	6.975	0.31413	6.992	0.310676	6.977	0.30638	6.973	0.30246	6.994	0.299682	6.989	0.296738	6.973	0.294119	6.986	0.292218	6.978	0.290147	6.958	0.288107	6.962	0.286423	6.965	0.284487	6.954	0.282579	6.98	0.28118	6.975	0.279233	6.957	0.27669	6.964	0.274553	6.959	0.271726	6.985
	6.969	0.328815	6.982	0.326561	6.971	0.324293	6.967	0.32208	6.977	0.319888	6.961	0.317198	6.978	0.314176	6.993	0.310702	6.979	0.306431	6.976	0.302531	6.998	0.299809	6.992	0.296814	6.975	0.294149	6.989	0.292279	6.98	0.290176	6.961	0.28813	6.965	0.286451	6.967	0.28451	6.958	0.282624	6.982	0.281224	6.977	0.27928	6.96	0.276771	6.967	0.274661	6.964	0.271961	6.987
	6.972	0.328815	6.984	0.326561	6.976	0.324296	6.969	0.322082	6.979	0.319894	6.962	0.317206	6.981	0.314224	6.996	0.310783	6.982	0.306509	6.978	0.30258	7.001	0.299912	6.995	0.296897	6.977	0.29418	6.993	0.29237	6.982	0.290208	6.966	0.288173	6.967	0.28647	6.971	0.284558	6.96	0.282647	6.986	0.281318	6.98	0.279355	6.962	0.276825	6.971	0.274806	6.966	0.272055	6.99
	6.975	0.328815	6.987	0.326562	6.978	0.324298	6.971	0.322084	6.981	0.3199	6.966	0.317235	6.984	0.314272	6.998	0.310838	6.985	0.306589	6.982	0.302681	7.003	0.299986	6.997	0.296957	6.98	0.294231	6.995	0.292421	6.985	0.290259	6.967	0.288183	6.97	0.286502	6.974	0.284598	6.962	0.282672	6.989	0.281396	6.982	0.279406	6.966	0.276935	6.972	0.274842	6.968	0.272148	6.992
	6.977	0.328815	6.989	0.326563	6.98	0.324299	6.975	0.322089	6.984	0.319911	6.967	0.317242	6.987	0.314322	7.001	0.310925	6.987	0.306645	6.984	0.302733	7.005	0.300063	7.001	0.297086	6.985	0.294325	6.998	0.292503	6.987	0.290297	6.97	0.288213	6.973	0.286537	6.975	0.284612	6.965	0.28271	6.992	0.28148	6.984	0.27946	6.968	0.27699	6.976	0.27499	6.971	0.272288	6.995
	6.98	0.328815	6.99	0.326563	6.984	0.324303	6.977	0.322092	6.986	0.319918	6.971	0.317272	6.989	0.314356	7.003	0.310986	6.989	0.306702	6.987	0.302816	7.01	0.300276	7.003	0.297157	6.987	0.294367	7.001	0.292594	6.989	0.290337	6.972	0.288235	6.976	0.286575	6.979	0.284672	6.967	0.282736	6.994	0.28154	6.987	0.279545	6.971	0.277074	6.978	0.275066	6.973	0.272381	6.997
	6.984	0.328815	6.994	0.326565	6.987	0.324306	6.98	0.322096	6.989	0.31993	6.973	0.317287	6.991	0.314391	7.008	0.311147	6.992	0.30679	6.989	0.302873	7.011	0.300323	7.005	0.297231	6.989	0.294411	7.003	0.292661	6.993	0.290426	6.976	0.288285	6.979	0.286618	6.98	0.284689	6.969	0.282764	6.997	0.281638	6.989	0.279605	6.973	0.277132	6.98	0.275142	6.976	0.272522	6.999
	6.986	0.328815	6.996	0.326566	6.989	0.324309	6.984	0.322103	6.991	0.319939	6.975	0.317302	6.993	0.314427	7.01	0.311217	6.995	0.306883	6.992	0.302962	7.014	0.30047	7.01	0.297439	6.992	0.294482	7.005	0.292732	6.995	0.290475	6.978	0.288312	6.982	0.286665	6.984	0.28476	6.972	0.282807	6.998	0.281673	6.992	0.2797	6.976	0.277219	6.982	0.27522	6.978	0.272617	7.003
	6.989	0.328815	6.998	0.326567	6.992	0.324312	6.987	0.322109	6.994	0.319953	6.977	0.317318	6.997	0.314502	7.012	0.311289	6.997	0.306947	6.993	0.302993	7.016	0.300576	7.011	0.297485	6.993	0.294507	7.008	0.292848	6.998	0.290556	6.98	0.288341	6.988	0.286776	6.986	0.284799	6.974	0.282838	7.003	0.281863	6.996	0.279839	6.979	0.277309	6.985	0.275339	6.982	0.272809	7.005
	6.99	0.328815	7.003	0.32657	6.993	0.324314	6.989	0.322114	6.995	0.319958	6.982	0.317358	6.998	0.314522	7.014	0.311365	6.999	0.307013	6.996	0.303089	7.018	0.300688	7.013	0.297581	6.998	0.294645	7.011	0.292979	7.001	0.290647	6.982	0.288372	6.989	0.286797	6.989	0.284864	6.977	0.282888	7.005	0.281948	6.998	0.279914	6.981	0.277372	6.989	0.275506	6.984	0.272907	7.008
	6.992	0.328815	7.005	0.326572	6.996	0.324318	6.992	0.322121	6.999	0.31998	6.984	0.317375	7.001	0.314582	7.017	0.311486	7.002	0.307117	6.999	0.303191	7.022	0.300935	7.015	0.297683	7	0.294707	7.013	0.293073	7.003	0.290713	6.986	0.288441	6.993	0.286888	6.991	0.28491	6.979	0.282923	7.008	0.282087	7	0.279994	6.984	0.277468	6.99	0.275549	6.987	0.273057	7.01
	6.996	0.328815	7.009	0.326575	6.998	0.324322	6.995	0.322129	7.003	0.320005	6.987	0.317401	7.005	0.314669	7.021	0.311663	7.005	0.307228	7.003	0.303338	7.024	0.301071	7.019	0.297909	7.003	0.294807	7.014	0.293123	7.006	0.290821	6.988	0.28848	6.995	0.286939	6.994	0.284986	6.982	0.28298	7.011	0.282241	7.003	0.280122	6.987	0.277569	6.993	0.275683	6.989	0.27316	7.012
	6.998	0.328815	7.012	0.326579	7.002	0.32433	6.998	0.322138	7.005	0.320019	6.988	0.31741	7.006	0.314691	7.023	0.311759	7.008	0.307345	7.005	0.303417	7.027	0.301292	7.022	0.2981	7.005	0.29488	7.018	0.293342	7.01	0.290986	6.99	0.288521	6.998	0.287023	6.997	0.28507	6.986	0.283063	7.012	0.282296	7.005	0.280214	6.989	0.27764	6.995	0.275775	6.992	0.273317	7.015
	7.001	0.328815	7.013	0.32658	7.005	0.324336	7.003	0.322156	7.008	0.320042	6.992	0.317448	7.011	0.314813	7.025	0.311861	7.011	0.307471	7.009	0.303585	7.029	0.301452	7.024	0.298238	7.008	0.294998	7.022	0.293596	7.012	0.291078	6.994	0.288614	7	0.287084	7	0.285165	6.989	0.283133	7.014	0.282412	7.01	0.28047	6.992	0.27775	6.997	0.275871	6.995	0.273481	7.018
	7.005	0.328815	7.016	0.326584	7.008	0.324344	7.006	0.322169	7.011	0.320068	6.995	0.317478	7.013	0.314866	7.027	0.311969	7.012	0.307515	7.01	0.30363	7.032	0.301713	7.026	0.298385	7.012	0.295175	7.024	0.293737	7.014	0.291177	6.997	0.288692	7.002	0.28715	7.001	0.285198	6.991	0.283183	7.018	0.282669	7.012	0.280585	6.993	0.277789	7	0.276023	6.998	0.273652	7.021
	7.007	0.328815	7.019	0.326588	7.01	0.32435	7.01	0.322189	7.014	0.320097	6.997	0.317499	7.014	0.314893	7.03	0.312143	7.015	0.307653	7.012	0.303723	7.035	0.302002	7.028	0.298543	7.013	0.295224	7.026	0.293889	7.018	0.291398	6.999	0.28875	7.006	0.287297	7.004	0.285307	6.994	0.283264	7.021	0.282888	7.014	0.280708	6.997	0.277951	7.003	0.276185	7	0.273771	7.024
	7.01	0.328815	7.022	0.326593	7.012	0.324356	7.012	0.3222	7.018	0.320141	7	0.317532	7.019	0.315043	7.033	0.312335	7.02	0.307908	7.015	0.303872	7.037	0.302212	7.031	0.298804	7.016	0.295379	7.029	0.294141	7.021	0.291588	7.003	0.288879	7.008	0.287379	7.009	0.285517	6.996	0.283323	7.024	0.283132	7.016	0.280839	7.001	0.278129	7.008	0.27648	7.003	0.273956	7.026
	7.012	0.328815	7.024	0.326597	7.014	0.324362	7.014	0.322212	7.019	0.320154	7.003	0.317569	7.022	0.315143	7.035	0.312473	7.022	0.30802	7.019	0.304091	7.04	0.302558	7.035	0.299196	7.019	0.295551	7.032	0.294421	7.023	0.291726	7.005	0.288951	7.011	0.287515	7.011	0.285612	6.999	0.283419	7.027	0.283404	7.02	0.281129	7.003	0.278226	7.011	0.276676	7.006	0.274153	7.029
	7.014	0.328815	7.026	0.326601	7.018	0.324378	7.018	0.322239	7.023	0.320208	7.005	0.317594	7.023	0.315179	7.037	0.312621	7.024	0.308138	7.022	0.304273	7.044	0.303079	7.036	0.299304	7.021	0.295676	7.036	0.294849	7.026	0.291955	7.007	0.289028	7.013	0.287614	7.012	0.285663	7.003	0.283564	7.031	0.283817	7.024	0.281462	7.005	0.278327	7.014	0.276888	7.01	0.274436	7.031
	7.019	0.328815	7.029	0.326608	7.021	0.324391	7.021	0.322263	7.024	0.320224	7.009	0.31765	7.026	0.315292	7.04	0.312864	7.027	0.308329	7.024	0.304403	7.045	0.303222	7.04	0.299775	7.024	0.295882	7.037	0.294966	7.029	0.292211	7.011	0.289202	7.016	0.287778	7.016	0.285884	7.005	0.283644	7.033	0.284047	7.028	0.281845	7.009	0.278548	7.016	0.27704	7.012	0.274587	7.034
	7.021	0.328815	7.031	0.326613	7.023	0.3244	7.023	0.322281	7.027	0.320273	7.011	0.317681	7.027	0.315333	7.042	0.31304	7.029	0.308467	7.027	0.304614	7.049	0.303847	7.042	0.300037	7.027	0.296112	7.042	0.295625	7.031	0.292399	7.013	0.289299	7.019	0.287961	7.018	0.286008	7.008	0.283775	7.036	0.284426	7.031	0.282172	7.011	0.278668	7.02	0.277372	7.013	0.274666	7.036
	7.024	0.328816	7.034	0.326621	7.024	0.324406	7.026	0.322311	7.03	0.320329	7.014	0.317731	7.031	0.315509	7.047	0.31354	7.031	0.308613	7.031	0.304929	7.052	0.304381	7.044	0.30032	7.029	0.296279	7.044	0.295926	7.033	0.292602	7.016	0.289459	7.023	0.28824	7.021	0.286212	7.011	0.283922	7.037	0.284562	7.033	0.28241	7.013	0.278795	7.023	0.277648	7.017	0.274999	7.039
	7.026	0.328816	7.037	0.326631	7.029	0.324435	7.028	0.322333	7.031	0.32035	7.015	0.317748	7.034	0.315657	7.049	0.313767	7.035	0.308934	7.033	0.305101	7.053	0.304573	7.048	0.300951	7.033	0.296653	7.047	0.296423	7.036	0.292936	7.019	0.289637	7.024	0.288317	7.023	0.286361	7.014	0.284085	7.041	0.285161	7.036	0.282801	7.015	0.278931	7.024	0.277746	7.019	0.27518	7.042
	7.028	0.328816	7.04	0.326643	7.032	0.324456	7.031	0.322369	7.036	0.320466	7.018	0.317805	7.037	0.315823	7.052	0.314141	7.036	0.309021	7.035	0.305286	7.056	0.305193	7.05	0.301305	7.036	0.296972	7.049	0.296787	7.037	0.293055	7.021	0.289769	7.027	0.288566	7.026	0.286607	7.017	0.284266	7.044	0.285674	7.038	0.283087	7.018	0.279151	7.027	0.27806	7.022	0.275471	7.045
	7.031	0.328816	7.042	0.326652	7.036	0.324489	7.033	0.322397	7.038	0.32052	7.021	0.317868	7.04	0.316008	7.053	0.314276	7.038	0.309204	7.037	0.305483	7.058	0.305648	7.054	0.302099	7.037	0.297085	7.051	0.29718	7.041	0.293586	7.023	0.289911	7.03	0.288844	7.029	0.286884	7.02	0.28447	7.047	0.286249	7.041	0.283556	7.022	0.27948	7.03	0.278405	7.024	0.275678	7.048
	7.033	0.328817	7.045	0.326666	7.037	0.324498	7.036	0.322443	7.041	0.320611	7.024	0.317938	7.042	0.316143	7.057	0.314867	7.04	0.3094	7.041	0.305922	7.061	0.306396	7.056	0.302543	7.042	0.297727	7.053	0.297605	7.044	0.29404	7.027	0.290229	7.031	0.288945	7.031	0.287087	7.023	0.284697	7.049	0.286669	7.044	0.284082	7.024	0.279661	7.031	0.278529	7.026	0.275898	7.052
	7.036	0.328817	7.047	0.326677	7.039	0.324518	7.037	0.322459	7.044	0.320715	7.026	0.317989	7.045	0.316366	7.058	0.315031	7.045	0.309954	7.044	0.306294	7.065	0.307541	7.058	0.303023	7.044	0.298019	7.056	0.298307	7.047	0.29455	7.03	0.290501	7.035	0.289386	7.035	0.28754	7.024	0.284778	7.052	0.287363	7.047	0.28467	7.026	0.279855	7.034	0.278924	7.03	0.276381	7.054
	7.039	0.328818	7.05	0.326695	7.042	0.32455	7.042	0.322555	7.045	0.320753	7.029	0.318074	7.048	0.316616	7.061	0.31556	7.047	0.310204	7.045	0.306427	7.068	0.308518	7.061	0.303813	7.047	0.298501	7.058	0.298822	7.049	0.294925	7.031	0.290599	7.036	0.289508	7.036	0.287666	7.027	0.285042	7.053	0.287613	7.049	0.285101	7.029	0.280173	7.037	0.279361	7.033	0.276786	7.056
	7.042	0.328818	7.053	0.326716	7.045	0.324588	7.044	0.3226	7.049	0.320923	7.031	0.318135	7.049	0.316708	7.065	0.316372	7.05	0.310614	7.049	0.307009	7.07	0.309241	7.065	0.305022	7.049	0.298855	7.062	0.29998	7.052	0.295542	7.035	0.29103	7.042	0.290344	7.039	0.288069	7.03	0.285336	7.057	0.288709	7.052	0.285809	7.031	0.280403	7.04	0.279848	7.036	0.277231	7.058
	7.045	0.328819	7.055	0.326732	7.049	0.324646	7.047	0.322675	7.052	0.321071	7.035	0.318275	7.054	0.317218	7.068	0.317069	7.052	0.310915	7.052	0.307505	7.073	0.310434	7.067	0.3057	7.052	0.299437	7.063	0.300298	7.055	0.296236	7.037	0.291271	7.044	0.290668	7.042	0.288524	7.031	0.285443	7.059	0.289325	7.054	0.286329	7.036	0.281056	7.044	0.280581	7.038	0.277553	7.061
	7.047	0.32882	7.058	0.326758	7.054	0.324735	7.049	0.322731	7.053	0.321126	7.036	0.318313	7.055	0.317333	7.07	0.317586	7.055	0.311408	7.054	0.307868	7.074	0.310864	7.07	0.306818	7.054	0.299865	7.066	0.30133	7.057	0.296745	7.04	0.291672	7.046	0.291017	7.044	0.288856	7.035	0.285908	7.062	0.290345	7.056	0.28689	7.04	0.281668	7.045	0.280781	7.039	0.277721	7.065
	7.05	0.328821	7.061	0.326788	7.056	0.324777	7.052	0.322826	7.056	0.321305	7.04	0.318484	7.057	0.317577	7.073	0.318445	7.057	0.311769	7.057	0.308463	7.077	0.312253	7.073	0.30808	7.057	0.300568	7.07	0.30291	7.06	0.29759	7.041	0.291815	7.049	0.291597	7.048	0.289601	7.037	0.286168	7.065	0.291486	7.06	0.288147	7.042	0.282009	7.049	0.281659	7.042	0.278266	7.067
	7.054	0.328823	7.063	0.326811	7.058	0.324823	7.054	0.322897	7.058	0.321439	7.042	0.318581	7.06	0.317985	7.075	0.319076	7.06	0.312368	7.058	0.308679	7.08	0.313827	7.075	0.309003	7.058	0.300825	7.071	0.303349	7.062	0.298209	7.045	0.29245	7.051	0.292022	7.05	0.290021	7.042	0.286915	7.068	0.29276	7.062	0.288851	7.044	0.282376	7.052	0.282405	7.046	0.279082	7.07
	7.055	0.328824	7.066	0.326849	7.061	0.3249	7.056	0.322974	7.061	0.321664	7.044	0.318686	7.063	0.318446	7.078	0.320129	7.062	0.312805	7.062	0.309623	0	0	7.079	0.311084	7.062	0.301945	7.075	0.305267	7.065	0.299232	7.049	0.293189	7.053	0.29248	7.053	0.290715	7.045	0.287436	7.07	0.293702	7.066	0.290428	7.049	0.283422	7.054	0.282951	7.047	0.279306	7.072
	7.058	0.328826	7.067	0.326863	7.063	0.324958	7.058	0.32306	7.064	0.321923	7.047	0.318861	7.065	0.318787	0	0	7.065	0.313528	7.065	0.310433	0	0	0	0	7.065	0.302906	7.076	0.305798	7.068	0.300377	7.05	0.293391	7.055	0.292974	7.055	0.291222	7.048	0.288017	7.074	0.295816	7.07	0.292269	7.053	0.284408	7.056	0.283538	7.052	0.280546	7.075
	7.061	0.328828	7.072	0.326944	7.066	0.325056	7.061	0.323204	7.065	0.322018	7.049	0.318991	7.07	0.319776	0	0	7.07	0.314937	7.066	0.310722	0	0	0	0	7.068	0.303982	7.079	0.307509	7.07	0.301223	7.053	0.294052	7.057	0.293508	7.056	0.291492	7.051	0.288675	7.077	0.29762	7.072	0.293303	7.055	0.284959	7.058	0.284171	7.055	0.281404	7.079
	7.065	0.328833	7.075	0.327003	7.07	0.325212	7.063	0.323313	7.07	0.322562	7.053	0.319286	7.071	0.320002	0	0	7.072	0.315585	7.07	0.312006	0	0	0	0	7.07	0.304777	0	0	7.073	0.302623	7.055	0.294535	7.061	0.294713	7.059	0.292361	7.053	0.289154	7.079	0.298949	7.075	0.295006	7.056	0.285252	7.062	0.285586	7.059	0.282702	0
	7.068	0.328837	7.077	0.327047	7.072	0.325302	7.066	0.323495	7.072	0.322819	7.056	0.319544	7.075	0.321	0	0	7.075	0.316657	7.072	0.312729	0	0	0	0	7.073	0.306092	0	0	7.076	0.304194	7.057	0.295057	7.063	0.29539	7.062	0.293344	7.055	0.289672	0	0	7.077	0.296254	7.06	0.286536	7.066	0.287226	7.061	0.283428	0
	7.07	0.32884	7.079	0.327096	7.075	0.325454	7.07	0.323785	7.075	0.323252	7.058	0.319736	7.076	0.321279	0	0	7.077	0.317444	7.075	0.313922	0	0	0	0	7.075	0.307055	0	0	7.079	0.305953	7.06	0.295925	7.066	0.296504	7.065	0.294444	7.057	0.29023	0	0	7.079	0.297605	7.061	0.286886	7.067	0.287681	7.064	0.284621	0
	7.073	0.328845	0	0	7.078	0.325631	7.072	0.323952	7.078	0.323751	7.061	0.320056	7.079	0.322185	0	0	7.08	0.318758	7.077	0.314797	0	0	0	0	7.078	0.308653	0	0	0	0	7.063	0.296896	7.07	0.29821	7.067	0.295251	7.06	0.291158	0	0	0	0	7.065	0.288438	7.07	0.289137	7.065	0.28505	0
	7.075	0.32885	0	0	0	0	7.075	0.324235	0	0	7.065	0.320556	0	0	0	0	0	0	7.079	0.315748	0	0	0	0	0	0	0	0	0	0	7.065	0.29761	7.071	0.298684	7.069	0.296124	7.062	0.291837	0	0	0	0	7.068	0.289759	7.074	0.291365	7.07	0.287443	0
	7.078	0.328857	0	0	0	0	7.077	0.324448	0	0	7.069	0.321154	0	0	0	0	0	0	0	0	0	0	0	0	0	0	0	0	0	0	7.068	0.298784	7.075	0.300753	7.073	0.298085	7.064	0.292569	0	0	0	0	7.07	0.290734	7.075	0.291973	7.072	0.288536	0
	0	0	0	0	0	0	7.081	0.324943	0	0	7.071	0.321495	0	0	0	0	0	0	0	0	0	0	0	0	0	0	0	0	0	0	7.07	0.299653	7.078	0.302536	7.075	0.299184	7.069	0.29467	0	0	0	0	7.075	0.293518	7.079	0.294659	7.075	0.290334	0
	0	0	0	0	0	0	0	0	0	0	7.075	0.322274	0	0	0	0	0	0	0	0	0	0	0	0	0	0	0	0	0	0	7.075	0.30214	0	0	7.081	0.303049	7.07	0.295138	0	0	0	0	7.078	0.295466	0	0	7.076	0.290984	0
	0	0	0	0	0	0	0	0	0	0	7.076	0.322494	0	0	0	0	0	0	0	0	0	0	0	0	0	0	0	0	0	0	7.079	0.304505	0	0	0	0	7.074	0.297218	0	0	0	0	0	0	0	0	7.079	0.293069	0
	0	0	0	0	0	0	0	0	0	0	7.079	0.323207	0	0	0	0	0	0	0	0	0	0	0	0	0	0	0	0	0	0	0	0	0	0	0	0	7.078	0.299642	0	0	0	0	0	0	0	0	0	0	0
	0	0	0	0	0	0	0	0	0	0	0	0	0	0	0	0	0	0	0	0	0	0	0	0	0	0	0	0	0	0	0	0	0	0	0	0	0	0	0	0	0	0	0	0	0	0	0	0	0
	0	0	0	0	0	0	0	0	0	0	0	0	0	0	0	0	0	0	0	0	0	0	0	0	0	0	0	0	0	0	0	0	0	0	0	0	0	0	0	0	0	0	0	0	0	0	0	0	0
	0	0	0	0	0	0	0	0	0	0	0	0	0	0	0	0	0	0	0	0	0	0	0	0	0	0	0	0	0	0	0	0	0	0	0	0	0	0	0	0	0	0	0	0	0	0	0	0	0
	0	0	0	0	0	0	0	0	0	0	0	0	0	0	0	0	0	0	0	0	0	0	0	0	0	0	0	0	0	0	0	0	0	0	0	0	0	0	0	0	0	0	0	0	0	0	0	0	0
	0	0	0	0	0	0	0	0	0	0	0	0	0	0	0	0	0	0	0	0	0	0	0	0	0	0	0	0	0	0	0	0	0	0	0	0	0	0	0	0	0	0	0	0	0	0	0	0	0
[truncated: 151 more columns]

[truncated: 49 more sheets: Figure 3B Data 107 uM, Figure 3B Best Fit 107 uM, Figure 4B, Figure 4C, Figure 4D, Figure 5A, Figure 5B, Figure 5C, Figure 5D, Figure S1A, Figure S1B, Figure S1C, Figure S3B, Figure S3C, Figure S3D, Figure S3E, Figure S3F, Figure S3G, Figure S4D, Figure S5 …]
